# Supplementary material for: Circ 0020938 inhibits hair follicle stem cells proliferation via the miR-142-5p/DSG4 axis in cashmere goats
Source: BMC Genomics. 2025 May 19;26:505. doi: 10.1186/s12864-025-11642-6 (PMC12090641; doi:10.1186/s12864-025-11642-6)
Supplement: Supplementary file 2 — Supplementary Material 2 [file 12864_2025_11642_MOESM2_ESM.xlsx]

## Sheet: Sheet1
Supplementary Material : The expression of circRNAs in each sample was normalized by TPM.
circRNA.readcount	ANH_007.tpm	ANL_077.tpm	ANL_072.tpm	TNL_072.tpm	TNH_007.tpm	TNL_077.tpm
novel_circ_0000004	71.0469	59.0912	0	0	0	0
novel_circ_0000006	0	0	0	208.529	160.265	0
novel_circ_0000009	42.6282	59.0912	33.413	0	0	0
novel_circ_0000010	880.982	1240.91	1386.64	938.38	747.903	1483.93
novel_circ_0000014	0	0	0	0	160.265	0
novel_circ_0000015	28.4188	0	0	0	0	0
novel_circ_0000017	42.6282	88.6368	284.01	0	0	0
novel_circ_0000018	42.6282	0	0	0	0	0
novel_circ_0000020	42.6282	0	0	0	0	0
novel_circ_0000023	184.722	265.91	150.358	0	0	399.521
novel_circ_0000024	42.6282	0	83.5324	0	0	0
novel_circ_0000026	113.675	88.6368	0	0	0	0
novel_circ_0000030	0	147.728	0	0	0	0
novel_circ_0000034	0	0	33.413	0	0	0
novel_circ_0000038	0	0	0	104.264	160.265	0
novel_circ_0000039	56.8376	0	0	0	0	0
novel_circ_0000043	71.0469	206.819	66.8259	208.529	160.265	0
novel_circ_0000047	71.0469	88.6368	150.358	0	0	171.223
novel_circ_0000051	198.931	0	0	0	213.687	0
novel_circ_0000052	298.397	147.728	150.358	0	0	0
novel_circ_0000053	56.8376	88.6368	33.413	0	0	0
novel_circ_0000054	99.4657	88.6368	83.5324	0	0	0
novel_circ_0000056	28.4188	0	0	0	0	0
novel_circ_0000057	28.4188	0	0	0	0	0
novel_circ_0000062	0	59.0912	66.8259	0	0	0
novel_circ_0000064	113.675	206.819	233.891	0	213.687	0
novel_circ_0000066	42.6282	118.182	0	0	0	0
novel_circ_0000071	0	118.182	66.8259	0	0	0
novel_circ_0000073	28.4188	0	0	104.264	0	0
novel_circ_0000074	127.885	354.547	200.478	521.322	213.687	684.892
novel_circ_0000075	0	88.6368	0	0	213.687	0
novel_circ_0000078	0	0	0	208.529	0	0
novel_circ_0000080	0	0	50.1195	0	0	0
novel_circ_0000091	312.607	147.728	200.478	104.264	0	114.149
novel_circ_0000092	312.607	561.366	384.249	990.512	427.373	684.892
novel_circ_0000093	198.931	502.275	284.01	1146.91	427.373	456.595
novel_circ_0000095	0	265.91	200.478	156.397	0	285.372
novel_circ_0000097	42.6282	59.0912	167.065	0	0	228.297
novel_circ_0000098	0	88.6368	167.065	104.264	0	171.223
novel_circ_0000099	0	177.274	100.239	0	0	0
novel_circ_0000101	56.8376	0	50.1195	0	0	0
novel_circ_0000103	824.145	650.003	551.314	156.397	267.108	114.149
novel_circ_0000104	0	88.6368	0	0	0	0
novel_circ_0000106	56.8376	325.001	83.5324	0	160.265	0
novel_circ_0000107	56.8376	88.6368	0	0	0	0
novel_circ_0000109	71.0469	118.182	50.1195	0	160.265	171.223
novel_circ_0000110	170.513	118.182	100.239	0	320.53	0
novel_circ_0000119	0	0	0	0	0	114.149
novel_circ_0000125	0	0	33.413	0	0	0
novel_circ_0000126	28.4188	0	0	0	0	0
novel_circ_0000127	0	59.0912	0	0	0	0
novel_circ_0000129	198.931	118.182	100.239	104.264	0	0
novel_circ_0000132	0	88.6368	0	0	0	0
novel_circ_0000140	198.931	88.6368	100.239	104.264	0	0
novel_circ_0000142	0	0	33.413	0	373.952	342.446
novel_circ_0000153	71.0469	0	50.1195	0	0	0
novel_circ_0000155	0	59.0912	33.413	0	160.265	0
novel_circ_0000157	28.4188	59.0912	33.413	0	160.265	0
novel_circ_0000160	42.6282	0	0	0	0	0
novel_circ_0000162	42.6282	0	0	0	0	0
novel_circ_0000164	0	59.0912	33.413	0	0	0
novel_circ_0000168	28.4188	0	0	0	0	0
novel_circ_0000169	56.8376	0	0	0	0	0
novel_circ_0000171	28.4188	118.182	0	0	0	0
novel_circ_0000173	0	59.0912	0	0	0	0
novel_circ_0000176	0	0	50.1195	0	0	0
novel_circ_0000180	0	59.0912	0	0	0	0
novel_circ_0000183	28.4188	0	33.413	208.529	0	0
novel_circ_0000184	0	0	33.413	0	0	0
novel_circ_0000185	241.56	206.819	200.478	0	0	0
novel_circ_0000188	255.769	118.182	0	260.661	267.108	171.223
novel_circ_0000189	56.8376	0	50.1195	0	0	0
novel_circ_0000195	241.56	0	133.652	156.397	267.108	228.297
novel_circ_0000197	170.513	88.6368	66.8259	156.397	0	0
novel_circ_0000199	284.188	147.728	167.065	208.529	160.265	114.149
novel_circ_0000200	28.4188	0	83.5324	0	0	0
novel_circ_0000203	483.119	620.457	0	0	427.373	1141.49
novel_circ_0000204	255.769	206.819	200.478	156.397	0	342.446
novel_circ_0000206	85.2563	147.728	66.8259	0	160.265	0
novel_circ_0000212	56.8376	147.728	100.239	573.454	213.687	285.372
novel_circ_0000216	42.6282	0	50.1195	0	0	0
novel_circ_0000217	28.4188	0	83.5324	0	0	0
novel_circ_0000221	2230.87	2747.74	2455.85	2137.42	3472.41	1997.6
novel_circ_0000223	99.4657	118.182	200.478	260.661	213.687	228.297
novel_circ_0000226	0	0	50.1195	0	0	0
novel_circ_0000227	56.8376	0	50.1195	104.264	320.53	0
novel_circ_0000236	511.538	590.912	467.782	1511.83	694.482	1084.41
novel_circ_0000237	0	0	116.945	0	0	0
novel_circ_0000242	42.6282	0	0	0	0	0
novel_circ_0000243	0	0	0	0	106.843	0
novel_circ_0000244	42.6282	88.6368	116.945	0	0	0
novel_circ_0000248	56.8376	118.182	0	0	0	0
novel_circ_0000253	71.0469	0	0	0	0	0
novel_circ_0000254	0	59.0912	0	0	0	0
novel_circ_0000255	28.4188	0	0	0	0	0
novel_circ_0000256	0	0	33.413	0	0	0
novel_circ_0000259	28.4188	0	0	0	0	114.149
novel_circ_0000261	28.4188	59.0912	66.8259	104.264	0	0
novel_circ_0000262	0	118.182	0	156.397	0	856.116
novel_circ_0000263	71.0469	0	0	0	0	0
novel_circ_0000266	0	0	0	0	0	171.223
novel_circ_0000267	99.4657	88.6368	33.413	0	0	0
novel_circ_0000281	0	0	33.413	0	0	0
novel_circ_0000282	0	88.6368	0	0	0	0
novel_circ_0000285	0	88.6368	50.1195	0	0	0
novel_circ_0000287	113.675	236.365	133.652	0	0	0
novel_circ_0000288	170.513	88.6368	100.239	0	0	0
novel_circ_0000289	0	0	50.1195	0	0	114.149
novel_circ_0000292	85.2563	59.0912	0	156.397	0	114.149
novel_circ_0000293	28.4188	0	0	0	0	0
novel_circ_0000297	0	0	0	104.264	0	0
novel_circ_0000298	28.4188	0	0	0	0	228.297
novel_circ_0000300	0	0	33.413	0	0	114.149
novel_circ_0000301	85.2563	177.274	233.891	0	106.843	171.223
novel_circ_0000302	42.6282	0	83.5324	0	0	0
novel_circ_0000307	1136.75	472.729	584.727	1042.64	1175.28	1940.53
novel_circ_0000309	0	0	50.1195	0	0	228.297
novel_circ_0000313	56.8376	0	0	625.586	0	513.669
novel_circ_0000314	0	0	0	156.397	0	0
novel_circ_0000315	312.607	265.91	183.771	156.397	0	513.669
novel_circ_0000317	56.8376	0	0	0	0	0
novel_circ_0000320	42.6282	177.274	116.945	0	0	0
novel_circ_0000321	42.6282	88.6368	100.239	0	0	0
novel_circ_0000322	42.6282	0	0	0	0	0
novel_circ_0000324	28.4188	0	0	0	0	0
novel_circ_0000326	0	0	0	208.529	0	171.223
novel_circ_0000327	0	59.0912	0	0	0	0
novel_circ_0000328	0	0	83.5324	0	0	0
novel_circ_0000329	0	147.728	0	0	0	228.297
novel_circ_0000330	412.072	590.912	300.717	364.925	320.53	513.669
novel_circ_0000331	56.8376	118.182	66.8259	0	106.843	171.223
novel_circ_0000334	56.8376	177.274	183.771	0	534.217	114.149
novel_circ_0000336	0	0	33.413	0	0	0
novel_circ_0000338	42.6282	0	50.1195	0	0	0
novel_circ_0000340	85.2563	88.6368	100.239	0	0	0
novel_circ_0000346	71.0469	118.182	50.1195	0	320.53	0
novel_circ_0000347	468.91	531.821	317.423	1042.64	961.59	1483.93
novel_circ_0000348	326.816	886.368	384.249	677.719	1388.96	456.595
novel_circ_0000351	56.8376	206.819	33.413	156.397	106.843	114.149
novel_circ_0000353	198.931	177.274	250.597	0	160.265	342.446
novel_circ_0000355	28.4188	0	66.8259	0	0	0
novel_circ_0000357	28.4188	0	0	0	0	0
novel_circ_0000358	0	0	0	0	160.265	0
novel_circ_0000359	42.6282	0	0	0	0	0
novel_circ_0000361	28.4188	0	0	0	0	0
novel_circ_0000363	0	59.0912	0	0	0	0
novel_circ_0000364	28.4188	88.6368	33.413	156.397	106.843	0
novel_circ_0000373	0	0	66.8259	0	0	0
novel_circ_0000375	142.094	0	50.1195	0	0	0
novel_circ_0000376	42.6282	0	0	0	0	0
novel_circ_0000377	99.4657	0	100.239	0	106.843	114.149
novel_circ_0000378	0	0	33.413	0	0	0
novel_circ_0000381	28.4188	0	33.413	0	0	0
novel_circ_0000384	0	0	0	0	160.265	0
novel_circ_0000386	42.6282	88.6368	50.1195	0	320.53	171.223
novel_circ_0000387	0	0	66.8259	0	0	0
novel_circ_0000391	28.4188	0	0	0	0	0
novel_circ_0000393	28.4188	88.6368	83.5324	0	0	0
novel_circ_0000394	113.675	236.365	66.8259	0	0	171.223
novel_circ_0000401	0	59.0912	0	0	0	0
novel_circ_0000402	71.0469	0	0	0	0	0
novel_circ_0000405	142.094	177.274	200.478	0	106.843	0
novel_circ_0000408	71.0469	0	0	0	160.265	0
novel_circ_0000412	56.8376	0	0	0	0	0
novel_circ_0000413	127.885	147.728	133.652	208.529	160.265	0
novel_circ_0000414	71.0469	0	33.413	0	0	0
novel_circ_0000415	0	59.0912	50.1195	0	0	0
novel_circ_0000416	56.8376	59.0912	50.1195	0	0	0
novel_circ_0000417	0	0	66.8259	0	0	0
novel_circ_0000423	113.675	177.274	183.771	0	427.373	342.446
novel_circ_0000424	0	0	100.239	0	0	0
novel_circ_0000425	42.6282	0	0	0	0	0
novel_circ_0000426	56.8376	0	50.1195	104.264	106.843	0
novel_circ_0000427	28.4188	118.182	0	0	267.108	0
novel_circ_0000428	0	0	0	104.264	0	228.297
novel_circ_0000429	42.6282	0	0	0	0	0
novel_circ_0000430	28.4188	0	50.1195	0	0	0
novel_circ_0000431	0	0	0	0	160.265	0
novel_circ_0000433	142.094	0	50.1195	0	160.265	0
novel_circ_0000438	28.4188	0	33.413	0	0	0
novel_circ_0000439	156.303	325.001	83.5324	312.793	213.687	0
novel_circ_0000440	0	0	50.1195	0	0	171.223
novel_circ_0000441	0	0	50.1195	0	0	0
novel_circ_0000442	42.6282	0	0	0	0	0
novel_circ_0000445	113.675	0	0	0	0	0
novel_circ_0000447	0	0	50.1195	0	0	0
novel_circ_0000448	0	0	0	104.264	0	0
novel_circ_0000450	56.8376	59.0912	66.8259	0	0	114.149
novel_circ_0000451	0	0	33.413	0	0	0
novel_circ_0000456	0	0	33.413	0	0	0
novel_circ_0000458	28.4188	0	0	0	0	0
novel_circ_0000459	0	0	0	0	160.265	0
novel_circ_0000467	28.4188	0	0	0	0	0
novel_circ_0000468	0	0	33.413	0	0	114.149
novel_circ_0000469	0	59.0912	50.1195	0	0	0
novel_circ_0000470	99.4657	59.0912	0	0	0	0
novel_circ_0000471	0	0	33.413	0	0	0
novel_circ_0000475	241.56	295.456	334.13	260.661	213.687	285.372
novel_circ_0000476	3936	2275.01	3591.89	2293.82	1976.6	1541.01
novel_circ_0000477	56.8376	0	116.945	104.264	106.843	0
novel_circ_0000478	0	0	0	104.264	320.53	0
novel_circ_0000479	42.6282	0	0	0	0	0
novel_circ_0000484	0	88.6368	0	0	0	0
novel_circ_0000485	28.4188	0	0	0	0	0
novel_circ_0000486	28.4188	0	33.413	0	106.843	0
novel_circ_0000487	170.513	88.6368	116.945	364.925	267.108	114.149
novel_circ_0000488	28.4188	0	66.8259	0	0	0
novel_circ_0000489	28.4188	0	0	0	0	0
novel_circ_0000490	99.4657	0	33.413	0	160.265	0
novel_circ_0000492	71.0469	59.0912	33.413	0	0	0
novel_circ_0000494	85.2563	88.6368	167.065	0	0	0
novel_circ_0000495	184.722	265.91	116.945	156.397	213.687	114.149
novel_circ_0000497	3424.46	3338.65	4477.34	5473.88	2403.97	4109.35
novel_circ_0000498	42.6282	0	0	0	0	0
novel_circ_0000499	85.2563	118.182	217.184	156.397	160.265	171.223
novel_circ_0000500	0	0	50.1195	0	0	0
novel_circ_0000501	0	0	83.5324	0	0	0
novel_circ_0000502	0	0	0	104.264	0	0
novel_circ_0000505	0	88.6368	83.5324	0	0	0
novel_circ_0000508	42.6282	0	0	156.397	0	114.149
novel_circ_0000510	383.654	265.91	367.543	364.925	160.265	114.149
novel_circ_0000511	28.4188	0	33.413	0	0	0
novel_circ_0000512	0	59.0912	0	0	0	0
novel_circ_0000513	56.8376	118.182	0	0	106.843	0
novel_circ_0000514	142.094	118.182	167.065	156.397	160.265	114.149
novel_circ_0000515	56.8376	88.6368	50.1195	0	0	0
novel_circ_0000516	0	118.182	0	0	0	0
novel_circ_0000517	866.773	886.368	818.618	834.115	1175.28	1027.34
novel_circ_0000540	255.769	118.182	183.771	0	0	285.372
novel_circ_0000547	42.6282	59.0912	33.413	0	0	0
novel_circ_0000551	0	0	0	0	0	228.297
novel_circ_0000552	284.188	236.365	183.771	260.661	480.795	285.372
novel_circ_0000559	85.2563	59.0912	50.1195	0	0	228.297
novel_circ_0000560	42.6282	59.0912	50.1195	0	0	0
novel_circ_0000563	0	0	50.1195	104.264	0	171.223
novel_circ_0000565	582.585	709.094	534.607	1251.17	1869.76	1712.23
novel_circ_0000566	0	0	33.413	0	0	0
novel_circ_0000581	0	0	0	104.264	160.265	0
novel_circ_0000583	0	0	0	0	0	171.223
novel_circ_0000584	0	0	0	0	0	171.223
novel_circ_0000590	42.6282	0	66.8259	0	0	0
novel_circ_0000596	28.4188	118.182	66.8259	156.397	106.843	0
novel_circ_0000597	28.4188	0	0	0	0	0
novel_circ_0000599	56.8376	0	50.1195	0	0	0
novel_circ_0000600	0	0	0	0	0	171.223
novel_circ_0000606	0	0	66.8259	156.397	0	114.149
novel_circ_0000611	753.098	2334.1	1286.4	3753.52	5075.06	6734.78
novel_circ_0000612	0	0	50.1195	0	0	114.149
novel_circ_0000613	1392.52	1861.37	1670.65	1616.1	2831.35	3709.83
novel_circ_0000617	156.303	0	66.8259	0	0	228.297
novel_circ_0000618	127.885	177.274	150.358	0	694.482	627.818
novel_circ_0000619	213.141	177.274	200.478	0	747.903	342.446
novel_circ_0000621	42.6282	0	0	208.529	106.843	0
novel_circ_0000622	2586.11	3102.29	3090.7	5161.09	4487.42	5992.81
novel_circ_0000623	0	0	116.945	156.397	0	114.149
novel_circ_0000625	42.6282	0	0	0	0	0
novel_circ_0000626	42.6282	0	0	0	0	0
novel_circ_0000627	0	59.0912	0	0	0	0
novel_circ_0000628	28.4188	0	0	0	0	0
novel_circ_0000637	0	0	83.5324	104.264	213.687	114.149
novel_circ_0000648	0	88.6368	0	0	0	0
novel_circ_0000653	0	0	66.8259	0	0	0
novel_circ_0000654	56.8376	0	66.8259	104.264	0	0
novel_circ_0000655	0	0	33.413	0	0	0
novel_circ_0000657	0	88.6368	0	0	0	0
novel_circ_0000663	42.6282	0	0	0	0	114.149
novel_circ_0000665	71.0469	118.182	50.1195	260.661	0	228.297
novel_circ_0000666	28.4188	118.182	50.1195	208.529	0	0
novel_circ_0000667	241.56	236.365	284.01	625.586	320.53	228.297
novel_circ_0000668	426.282	915.913	684.966	1355.44	908.168	856.116
novel_circ_0000679	0	0	50.1195	0	0	0
novel_circ_0000680	142.094	177.274	100.239	104.264	106.843	0
novel_circ_0000681	497.329	384.093	451.075	208.529	160.265	114.149
novel_circ_0000682	412.072	177.274	0	0	0	285.372
novel_circ_0000689	28.4188	0	83.5324	0	0	0
novel_circ_0000690	241.56	413.638	233.891	469.19	320.53	684.892
novel_circ_0000691	170.513	325.001	317.423	0	427.373	342.446
novel_circ_0000697	42.6282	0	0	0	0	0
novel_circ_0000698	0	0	33.413	0	0	0
novel_circ_0000701	42.6282	0	0	0	0	0
novel_circ_0000703	0	0	33.413	0	0	0
novel_circ_0000706	0	0	50.1195	0	0	0
novel_circ_0000709	71.0469	0	33.413	0	0	0
novel_circ_0000721	0	0	50.1195	156.397	0	228.297
novel_circ_0000730	0	0	33.413	0	0	0
novel_circ_0000732	0	0	0	0	0	228.297
novel_circ_0000737	127.885	147.728	83.5324	104.264	160.265	342.446
novel_circ_0000738	28.4188	59.0912	0	0	0	0
novel_circ_0000740	42.6282	0	0	0	0	0
novel_circ_0000741	0	59.0912	0	0	0	0
novel_circ_0000743	142.094	118.182	66.8259	156.397	0	114.149
novel_circ_0000746	42.6282	0	0	0	0	0
novel_circ_0000749	0	59.0912	0	0	106.843	0
novel_circ_0000752	28.4188	59.0912	100.239	208.529	213.687	0
novel_circ_0000753	0	0	33.413	0	0	0
novel_circ_0000754	28.4188	0	0	0	0	0
novel_circ_0000755	42.6282	118.182	33.413	0	0	0
novel_circ_0000757	0	59.0912	0	0	0	0
novel_circ_0000763	28.4188	0	83.5324	0	0	0
novel_circ_0000764	42.6282	0	0	0	0	0
novel_circ_0000765	127.885	147.728	150.358	0	267.108	0
novel_circ_0000768	0	59.0912	0	0	0	0
novel_circ_0000770	28.4188	0	0	0	213.687	114.149
novel_circ_0000772	241.56	650.003	484.488	573.454	694.482	285.372
novel_circ_0000773	56.8376	88.6368	66.8259	104.264	0	0
novel_circ_0000774	0	0	83.5324	0	0	114.149
novel_circ_0000778	28.4188	0	0	0	0	0
novel_circ_0000787	0	0	0	0	0	114.149
novel_circ_0000797	369.444	118.182	434.369	0	320.53	342.446
novel_circ_0000800	0	59.0912	0	0	0	0
novel_circ_0000806	56.8376	0	0	0	0	0
novel_circ_0000808	85.2563	236.365	83.5324	0	534.217	513.669
novel_circ_0000813	0	88.6368	33.413	0	0	0
novel_circ_0000816	0	0	66.8259	0	0	0
novel_circ_0000818	71.0469	0	50.1195	0	0	0
novel_circ_0000819	28.4188	0	50.1195	0	0	0
novel_circ_0000825	56.8376	59.0912	167.065	260.661	0	513.669
novel_circ_0000826	28.4188	59.0912	33.413	0	0	0
novel_circ_0000832	56.8376	0	0	0	0	0
novel_circ_0000835	255.769	206.819	167.065	312.793	106.843	0
novel_circ_0000838	85.2563	147.728	66.8259	0	0	0
novel_circ_0000839	42.6282	0	0	0	0	0
novel_circ_0000842	0	0	33.413	0	0	0
novel_circ_0000844	127.885	177.274	133.652	0	0	0
novel_circ_0000845	0	59.0912	0	0	0	0
novel_circ_0000846	28.4188	0	0	0	0	0
novel_circ_0000850	113.675	206.819	183.771	260.661	480.795	0
novel_circ_0000851	127.885	206.819	116.945	364.925	213.687	228.297
novel_circ_0000852	28.4188	0	50.1195	0	0	0
novel_circ_0000853	0	0	0	0	106.843	0
novel_circ_0000854	28.4188	59.0912	50.1195	0	106.843	0
novel_circ_0000855	213.141	118.182	167.065	208.529	694.482	228.297
novel_circ_0000856	28.4188	0	0	0	0	0
novel_circ_0000857	113.675	59.0912	0	0	0	0
novel_circ_0000858	71.0469	59.0912	83.5324	0	0	0
novel_circ_0000859	0	59.0912	0	0	0	0
novel_circ_0000860	28.4188	0	83.5324	0	0	0
novel_circ_0000863	42.6282	88.6368	83.5324	208.529	267.108	228.297
novel_circ_0000874	0	59.0912	0	0	0	0
novel_circ_0000876	0	0	66.8259	0	213.687	0
novel_circ_0000880	56.8376	0	0	0	0	0
novel_circ_0000882	0	0	50.1195	0	0	0
novel_circ_0000883	127.885	0	116.945	104.264	160.265	114.149
novel_circ_0000885	0	59.0912	50.1195	0	106.843	0
novel_circ_0000888	284.188	472.729	400.956	625.586	160.265	799.041
novel_circ_0000889	28.4188	88.6368	33.413	0	0	0
novel_circ_0000892	0	88.6368	0	0	0	0
novel_circ_0000893	170.513	147.728	284.01	0	0	114.149
novel_circ_0000899	42.6282	59.0912	0	0	0	0
novel_circ_0000901	0	0	50.1195	0	0	0
novel_circ_0000903	0	0	0	104.264	0	0
novel_circ_0000904	156.303	59.0912	200.478	0	160.265	171.223
novel_circ_0000909	56.8376	0	0	0	0	0
novel_circ_0000910	0	59.0912	100.239	0	0	0
novel_circ_0000915	113.675	0	83.5324	0	160.265	0
novel_circ_0000919	28.4188	0	0	0	0	0
novel_circ_0000920	0	0	0	104.264	0	228.297
novel_circ_0000922	0	0	0	364.925	0	342.446
novel_circ_0000924	0	0	0	104.264	0	285.372
novel_circ_0000925	28.4188	0	0	0	0	0
novel_circ_0000935	71.0469	0	0	0	0	0
novel_circ_0000939	56.8376	0	0	0	0	0
novel_circ_0000946	625.213	650.003	701.672	625.586	801.325	1198.56
novel_circ_0000948	42.6282	118.182	0	0	0	0
novel_circ_0000950	42.6282	0	0	0	0	0
novel_circ_0000957	0	59.0912	0	0	0	0
novel_circ_0000958	0	0	50.1195	0	0	0
novel_circ_0000959	56.8376	0	0	0	0	0
novel_circ_0000967	0	0	66.8259	0	0	0
novel_circ_0000977	824.145	443.184	568.02	677.719	213.687	570.744
novel_circ_0000979	156.303	177.274	233.891	104.264	0	228.297
novel_circ_0000980	42.6282	0	0	0	0	0
novel_circ_0000981	42.6282	0	0	0	0	0
novel_circ_0000988	99.4657	265.91	50.1195	469.19	320.53	171.223
novel_circ_0000990	184.722	0	83.5324	0	160.265	0
novel_circ_0000991	56.8376	59.0912	0	0	0	0
novel_circ_0000993	56.8376	177.274	66.8259	104.264	0	0
novel_circ_0000997	213.141	236.365	150.358	0	0	171.223
novel_circ_0000998	85.2563	206.819	200.478	104.264	0	399.521
novel_circ_0000999	142.094	265.91	267.304	417.058	213.687	456.595
novel_circ_0001000	56.8376	147.728	100.239	260.661	213.687	285.372
novel_circ_0001009	483.119	650.003	551.314	417.058	747.903	399.521
novel_circ_0001010	0	0	0	0	0	228.297
novel_circ_0001011	42.6282	0	0	156.397	106.843	0
novel_circ_0001012	0	0	0	156.397	0	0
novel_circ_0001013	0	88.6368	0	0	0	0
novel_circ_0001015	56.8376	0	33.413	0	0	0
novel_circ_0001017	0	0	33.413	0	0	0
novel_circ_0001021	99.4657	59.0912	0	0	0	0
novel_circ_0001024	0	0	50.1195	0	0	0
novel_circ_0001025	326.816	88.6368	167.065	156.397	0	114.149
novel_circ_0001026	56.8376	0	0	0	0	0
novel_circ_0001032	71.0469	0	33.413	0	0	0
novel_circ_0001033	71.0469	59.0912	83.5324	208.529	106.843	171.223
novel_circ_0001036	113.675	147.728	100.239	521.322	0	399.521
novel_circ_0001037	1065.7	1625.01	634.846	469.19	1602.65	1769.31
novel_circ_0001038	0	0	0	156.397	0	0
novel_circ_0001041	454.7	118.182	317.423	208.529	373.952	856.116
novel_circ_0001054	56.8376	0	133.652	156.397	0	0
novel_circ_0001055	0	0	50.1195	0	0	0
novel_circ_0001059	42.6282	0	0	0	0	0
novel_circ_0001060	0	59.0912	66.8259	0	106.843	114.149
novel_circ_0001061	170.513	118.182	250.597	208.529	213.687	228.297
novel_circ_0001064	0	0	33.413	0	0	0
novel_circ_0001069	0	88.6368	33.413	0	0	114.149
novel_circ_0001073	42.6282	0	116.945	0	0	0
novel_circ_0001077	42.6282	0	0	0	0	0
novel_circ_0001079	71.0469	118.182	133.652	0	0	0
novel_circ_0001084	0	0	50.1195	0	0	0
novel_circ_0001088	99.4657	88.6368	83.5324	0	0	0
novel_circ_0001090	28.4188	0	0	0	0	0
novel_circ_0001092	28.4188	0	0	0	0	0
novel_circ_0001097	0	0	33.413	0	0	0
novel_circ_0001099	42.6282	0	0	0	0	0
novel_circ_0001102	28.4188	118.182	0	104.264	0	0
novel_circ_0001103	170.513	236.365	300.717	156.397	320.53	0
novel_circ_0001104	71.0469	59.0912	100.239	0	0	0
novel_circ_0001105	0	59.0912	50.1195	0	0	0
novel_circ_0001112	71.0469	0	66.8259	0	0	0
novel_circ_0001115	241.56	295.456	300.717	208.529	427.373	513.669
novel_circ_0001118	56.8376	88.6368	66.8259	0	0	0
novel_circ_0001119	0	0	100.239	0	0	0
novel_circ_0001121	156.303	118.182	133.652	156.397	0	0
novel_circ_0001122	255.769	236.365	217.184	208.529	213.687	0
novel_circ_0001123	56.8376	0	33.413	104.264	0	0
novel_circ_0001124	170.513	88.6368	50.1195	0	0	0
novel_circ_0001126	0	0	0	0	0	114.149
novel_circ_0001127	0	0	33.413	0	0	0
novel_circ_0001131	383.654	354.547	83.5324	156.397	587.638	456.595
novel_circ_0001132	184.722	265.91	83.5324	0	320.53	114.149
novel_circ_0001134	0	0	0	0	106.843	0
novel_circ_0001136	0	0	66.8259	0	0	0
novel_circ_0001139	198.931	236.365	267.304	208.529	213.687	342.446
novel_circ_0001145	184.722	236.365	133.652	156.397	0	114.149
novel_circ_0001146	312.607	59.0912	66.8259	156.397	0	285.372
novel_circ_0001147	28.4188	0	0	0	0	0
novel_circ_0001148	0	0	66.8259	0	0	0
novel_circ_0001149	56.8376	0	0	0	0	0
novel_circ_0001150	28.4188	0	0	0	0	0
novel_circ_0001152	42.6282	0	50.1195	0	0	0
novel_circ_0001153	28.4188	0	0	104.264	0	0
novel_circ_0001156	412.072	206.819	317.423	0	213.687	513.669
novel_circ_0001159	56.8376	88.6368	50.1195	104.264	0	0
novel_circ_0001162	241.56	265.91	400.956	521.322	267.108	114.149
novel_circ_0001163	0	0	167.065	104.264	0	0
novel_circ_0001167	0	0	50.1195	156.397	0	0
novel_circ_0001172	0	0	33.413	0	0	0
novel_circ_0001175	0	0	83.5324	0	0	0
novel_circ_0001179	42.6282	0	0	0	0	0
novel_circ_0001182	0	59.0912	33.413	208.529	160.265	114.149
novel_circ_0001183	170.513	561.366	267.304	729.851	267.108	114.149
novel_circ_0001190	0	0	0	0	160.265	0
novel_circ_0001191	28.4188	0	0	0	0	0
novel_circ_0001192	56.8376	59.0912	50.1195	156.397	0	0
novel_circ_0001193	156.303	88.6368	83.5324	364.925	160.265	171.223
novel_circ_0001194	0	0	50.1195	0	0	0
novel_circ_0001195	0	59.0912	33.413	0	0	0
novel_circ_0001197	28.4188	0	0	0	0	0
novel_circ_0001198	0	0	33.413	0	0	0
novel_circ_0001199	0	0	0	208.529	0	0
novel_circ_0001200	71.0469	0	66.8259	0	0	171.223
novel_circ_0001201	0	118.182	50.1195	0	0	0
novel_circ_0001204	0	0	50.1195	0	0	0
novel_circ_0001205	0	118.182	0	104.264	0	0
novel_circ_0001206	0	88.6368	50.1195	0	0	0
novel_circ_0001208	0	0	66.8259	0	0	0
novel_circ_0001209	42.6282	0	50.1195	0	0	0
novel_circ_0001214	0	0	0	0	106.843	0
novel_circ_0001215	42.6282	88.6368	33.413	0	106.843	0
novel_circ_0001218	71.0469	0	100.239	0	0	114.149
novel_circ_0001221	28.4188	147.728	0	0	0	0
novel_circ_0001225	0	0	33.413	0	0	0
novel_circ_0001228	127.885	147.728	66.8259	0	0	114.149
novel_circ_0001230	28.4188	0	0	0	0	0
novel_circ_0001231	28.4188	0	0	0	0	0
novel_circ_0001234	56.8376	0	50.1195	0	0	0
novel_circ_0001238	0	0	33.413	0	0	0
novel_circ_0001239	127.885	88.6368	183.771	0	0	0
novel_circ_0001241	1037.29	502.275	1236.28	625.586	747.903	342.446
novel_circ_0001242	127.885	0	0	0	0	0
novel_circ_0001246	42.6282	0	100.239	312.793	373.952	228.297
novel_circ_0001248	28.4188	0	50.1195	0	0	0
novel_circ_0001249	71.0469	0	50.1195	156.397	0	342.446
novel_circ_0001250	71.0469	88.6368	0	156.397	0	0
novel_circ_0001256	0	0	50.1195	0	0	0
novel_circ_0001260	42.6282	0	50.1195	0	0	0
novel_circ_0001261	0	59.0912	50.1195	0	0	0
novel_circ_0001263	355.235	561.366	501.195	0	213.687	228.297
novel_circ_0001265	0	0	66.8259	0	0	0
novel_circ_0001266	142.094	147.728	200.478	156.397	106.843	0
novel_circ_0001269	0	0	0	0	106.843	0
novel_circ_0001270	0	0	50.1195	0	0	0
novel_circ_0001277	71.0469	59.0912	66.8259	0	0	0
novel_circ_0001279	28.4188	0	0	0	0	0
novel_circ_0001282	0	0	0	104.264	0	0
novel_circ_0001288	198.931	88.6368	116.945	208.529	213.687	0
novel_circ_0001290	127.885	0	100.239	0	0	0
novel_circ_0001291	0	0	0	0	160.265	0
novel_circ_0001293	0	0	50.1195	0	0	114.149
novel_circ_0001296	56.8376	0	0	0	0	0
novel_circ_0001298	113.675	59.0912	167.065	260.661	0	0
novel_circ_0001300	99.4657	59.0912	116.945	0	0	0
novel_circ_0001302	0	0	0	104.264	0	0
novel_circ_0001304	99.4657	236.365	66.8259	469.19	213.687	684.892
novel_circ_0001305	0	0	66.8259	0	106.843	228.297
novel_circ_0001306	42.6282	0	33.413	0	106.843	0
novel_circ_0001307	85.2563	118.182	116.945	260.661	160.265	0
novel_circ_0001308	0	0	0	156.397	0	0
novel_circ_0001310	0	177.274	0	0	0	171.223
novel_circ_0001314	511.538	502.275	467.782	312.793	0	342.446
novel_circ_0001316	28.4188	0	0	0	0	0
novel_circ_0001320	28.4188	88.6368	0	0	0	0
novel_circ_0001323	28.4188	0	0	0	0	0
novel_circ_0001329	0	0	0	208.529	0	0
novel_circ_0001330	0	0	0	0	160.265	0
novel_circ_0001335	113.675	118.182	50.1195	0	0	0
novel_circ_0001336	0	0	33.413	0	0	0
novel_circ_0001357	42.6282	0	33.413	0	0	0
novel_circ_0001360	0	88.6368	83.5324	0	0	0
novel_circ_0001369	113.675	118.182	150.358	156.397	320.53	171.223
novel_circ_0001370	99.4657	88.6368	33.413	0	0	0
novel_circ_0001373	28.4188	88.6368	0	0	0	0
novel_circ_0001375	56.8376	59.0912	0	0	0	0
novel_circ_0001377	269.978	118.182	116.945	0	0	0
novel_circ_0001378	0	59.0912	0	0	0	0
novel_circ_0001379	28.4188	0	0	0	0	0
novel_circ_0001380	0	88.6368	0	0	0	0
novel_circ_0001381	85.2563	88.6368	66.8259	104.264	160.265	0
novel_circ_0001382	0	0	0	0	0	171.223
novel_circ_0001384	42.6282	0	66.8259	208.529	0	0
novel_circ_0001386	4973.29	4284.11	4560.87	3232.2	3632.67	3766.91
novel_circ_0001391	42.6282	59.0912	0	0	0	0
novel_circ_0001392	71.0469	88.6368	50.1195	104.264	267.108	114.149
novel_circ_0001396	99.4657	88.6368	183.771	208.529	106.843	285.372
novel_circ_0001397	28.4188	118.182	50.1195	0	0	0
novel_circ_0001400	213.141	206.819	116.945	0	267.108	0
novel_circ_0001401	0	118.182	50.1195	0	0	0
novel_circ_0001402	0	0	0	0	0	171.223
novel_circ_0001405	99.4657	206.819	100.239	0	0	114.149
novel_circ_0001408	28.4188	0	0	0	0	0
novel_circ_0001409	0	0	33.413	0	0	0
novel_circ_0001410	99.4657	0	33.413	104.264	0	0
novel_circ_0001412	42.6282	88.6368	100.239	104.264	160.265	114.149
novel_circ_0001413	28.4188	0	0	0	0	0
novel_circ_0001415	85.2563	0	0	0	0	0
novel_circ_0001419	56.8376	0	33.413	0	0	0
novel_circ_0001423	0	0	83.5324	0	0	0
novel_circ_0001424	42.6282	0	0	0	0	0
novel_circ_0001426	71.0469	88.6368	83.5324	0	0	0
novel_circ_0001427	0	59.0912	0	0	0	0
novel_circ_0001429	28.4188	0	0	0	0	0
novel_circ_0001435	0	59.0912	0	0	0	0
novel_circ_0001437	56.8376	0	0	0	0	0
novel_circ_0001438	99.4657	0	83.5324	0	0	114.149
novel_circ_0001443	0	0	33.413	0	0	0
novel_circ_0001445	85.2563	0	33.413	0	0	0
novel_circ_0001446	56.8376	147.728	133.652	0	0	228.297
novel_circ_0001447	0	177.274	50.1195	0	0	0
novel_circ_0001451	1548.82	738.64	1603.82	364.925	747.903	399.521
novel_circ_0001453	156.303	177.274	167.065	312.793	213.687	0
novel_circ_0001455	113.675	59.0912	100.239	260.661	213.687	285.372
novel_circ_0001456	99.4657	88.6368	183.771	0	0	228.297
novel_circ_0001458	99.4657	236.365	367.543	208.529	0	0
novel_circ_0001459	170.513	384.093	267.304	469.19	0	228.297
novel_circ_0001464	0	0	33.413	104.264	0	0
novel_circ_0001465	28.4188	59.0912	33.413	0	0	0
novel_circ_0001466	28.4188	0	33.413	0	0	0
novel_circ_0001470	0	0	50.1195	0	0	0
novel_circ_0001473	0	0	66.8259	0	0	0
novel_circ_0001474	71.0469	147.728	50.1195	208.529	0	0
novel_circ_0001475	28.4188	0	33.413	0	0	0
novel_circ_0001476	28.4188	0	33.413	0	0	0
novel_circ_0001477	85.2563	59.0912	50.1195	156.397	0	285.372
novel_circ_0001478	0	0	0	104.264	0	0
novel_circ_0001479	0	0	0	260.661	0	0
novel_circ_0001483	56.8376	325.001	317.423	260.661	0	456.595
novel_circ_0001485	355.235	236.365	417.662	208.529	213.687	456.595
novel_circ_0001493	85.2563	88.6368	100.239	0	160.265	171.223
novel_circ_0001496	42.6282	0	0	0	0	0
novel_circ_0001499	42.6282	0	0	0	0	0
novel_circ_0001503	28.4188	0	0	0	0	0
novel_circ_0001510	0	0	33.413	0	0	0
novel_circ_0001514	56.8376	0	50.1195	0	0	114.149
novel_circ_0001519	28.4188	0	0	0	0	0
novel_circ_0001522	0	0	0	0	106.843	0
novel_circ_0001523	0	0	50.1195	0	0	114.149
novel_circ_0001526	539.957	620.457	284.01	469.19	534.217	456.595
novel_circ_0001528	28.4188	0	33.413	156.397	373.952	0
novel_circ_0001532	0	59.0912	0	0	0	0
novel_circ_0001533	0	59.0912	0	0	0	0
novel_circ_0001540	28.4188	0	0	0	0	0
novel_circ_0001545	56.8376	0	0	0	0	0
novel_circ_0001546	71.0469	147.728	0	417.058	213.687	0
novel_circ_0001547	0	59.0912	50.1195	0	0	0
novel_circ_0001551	28.4188	0	0	0	0	0
novel_circ_0001552	28.4188	59.0912	0	0	0	114.149
novel_circ_0001553	28.4188	118.182	50.1195	0	0	171.223
novel_circ_0001554	28.4188	0	0	0	0	0
novel_circ_0001558	0	0	66.8259	0	0	0
novel_circ_0001559	42.6282	59.0912	0	0	0	0
novel_circ_0001560	28.4188	0	33.413	0	0	0
novel_circ_0001561	28.4188	0	0	0	0	0
novel_circ_0001562	71.0469	0	66.8259	0	0	0
novel_circ_0001565	71.0469	147.728	66.8259	104.264	213.687	0
novel_circ_0001568	71.0469	0	0	0	0	0
novel_circ_0001570	156.303	443.184	317.423	1563.97	1015.01	856.116
novel_circ_0001572	42.6282	0	0	0	0	0
novel_circ_0001574	56.8376	0	0	0	0	0
novel_circ_0001577	28.4188	88.6368	50.1195	156.397	106.843	0
novel_circ_0001580	0	0	0	104.264	0	0
novel_circ_0001583	71.0469	0	0	0	0	0
novel_circ_0001586	42.6282	0	0	0	0	0
novel_circ_0001588	42.6282	88.6368	0	0	0	0
novel_circ_0001593	28.4188	0	0	0	0	0
novel_circ_0001595	28.4188	0	0	0	0	0
novel_circ_0001596	71.0469	0	0	312.793	160.265	399.521
novel_circ_0001597	42.6282	0	0	156.397	0	171.223
novel_circ_0001599	28.4188	88.6368	0	0	160.265	0
novel_circ_0001602	99.4657	0	133.652	0	0	0
novel_circ_0001603	0	0	33.413	0	0	171.223
novel_circ_0001605	85.2563	147.728	50.1195	0	0	0
novel_circ_0001610	42.6282	0	50.1195	0	0	0
novel_circ_0001616	3936	4165.93	3040.58	625.586	3472.41	684.892
novel_circ_0001624	1108.33	1447.73	1470.17	834.115	1015.01	456.595
novel_circ_0001628	28.4188	59.0912	33.413	0	0	0
novel_circ_0001632	809.935	679.549	868.737	104.264	1015.01	114.149
novel_circ_0001633	383.654	443.184	367.543	0	534.217	0
novel_circ_0001635	0	0	50.1195	0	0	0
novel_circ_0001636	28.4188	0	0	0	0	0
novel_circ_0001641	28.4188	59.0912	33.413	0	0	0
novel_circ_0001644	0	59.0912	0	0	0	0
novel_circ_0001645	0	0	83.5324	0	0	0
novel_circ_0001647	0	0	100.239	0	0	399.521
novel_circ_0001648	99.4657	177.274	50.1195	0	427.373	0
novel_circ_0001652	426.282	443.184	651.553	573.454	641.06	399.521
novel_circ_0001653	738.888	590.912	1069.21	886.248	961.59	285.372
novel_circ_0001654	42.6282	59.0912	50.1195	0	0	0
novel_circ_0001655	28.4188	0	33.413	0	0	0
novel_circ_0001656	71.0469	118.182	167.065	104.264	0	0
novel_circ_0001661	56.8376	147.728	133.652	104.264	0	285.372
novel_circ_0001662	0	0	200.478	0	0	0
novel_circ_0001664	0	0	50.1195	0	0	114.149
novel_circ_0001666	99.4657	118.182	83.5324	0	106.843	171.223
novel_circ_0001669	42.6282	0	50.1195	0	0	0
novel_circ_0001671	28.4188	0	0	0	0	0
novel_circ_0001676	0	0	33.413	0	0	0
novel_circ_0001677	85.2563	177.274	100.239	0	0	171.223
novel_circ_0001686	170.513	590.912	100.239	0	160.265	399.521
novel_circ_0001688	227.35	118.182	150.358	260.661	267.108	570.744
novel_circ_0001691	42.6282	59.0912	0	312.793	0	285.372
novel_circ_0001692	28.4188	0	133.652	0	0	0
novel_circ_0001693	0	147.728	0	0	0	0
novel_circ_0001694	0	0	0	104.264	0	0
novel_circ_0001695	42.6282	0	0	0	0	0
novel_circ_0001697	127.885	59.0912	116.945	104.264	0	0
novel_circ_0001702	42.6282	88.6368	66.8259	0	0	114.149
novel_circ_0001703	142.094	0	66.8259	0	213.687	0
novel_circ_0001704	71.0469	118.182	133.652	0	213.687	114.149
novel_circ_0001706	0	88.6368	0	0	0	0
novel_circ_0001711	28.4188	0	0	0	0	0
novel_circ_0001714	42.6282	0	50.1195	0	0	0
novel_circ_0001715	369.444	443.184	300.717	0	160.265	114.149
novel_circ_0001716	0	0	50.1195	0	0	0
novel_circ_0001718	42.6282	88.6368	33.413	0	0	0
novel_circ_0001721	554.166	650.003	618.14	1251.17	1602.65	741.967
novel_circ_0001722	0	0	0	104.264	0	0
novel_circ_0001723	255.769	295.456	634.846	0	694.482	970.264
novel_circ_0001724	0	88.6368	0	0	213.687	0
novel_circ_0001726	99.4657	118.182	233.891	260.661	106.843	171.223
novel_circ_0001737	0	0	0	156.397	0	0
novel_circ_0001738	42.6282	0	33.413	0	0	0
novel_circ_0001739	85.2563	0	83.5324	104.264	0	0
novel_circ_0001742	170.513	295.456	267.304	260.661	854.747	856.116
novel_circ_0001743	0	59.0912	0	0	0	0
novel_circ_0001744	0	88.6368	66.8259	156.397	0	285.372
novel_circ_0001745	0	0	50.1195	0	0	0
novel_circ_0001747	0	0	66.8259	0	0	0
novel_circ_0001748	99.4657	88.6368	167.065	0	373.952	0
novel_circ_0001750	113.675	118.182	133.652	312.793	267.108	0
novel_circ_0001754	0	59.0912	83.5324	104.264	0	0
novel_circ_0001755	0	59.0912	0	0	0	0
novel_circ_0001762	56.8376	0	0	0	0	0
novel_circ_0001764	42.6282	0	116.945	0	0	0
novel_circ_0001767	0	0	0	156.397	0	0
novel_circ_0001768	56.8376	0	0	0	0	171.223
novel_circ_0001781	28.4188	0	0	0	0	0
novel_circ_0001783	85.2563	206.819	100.239	104.264	0	114.149
novel_circ_0001785	28.4188	0	0	0	0	0
novel_circ_0001787	71.0469	59.0912	33.413	0	0	0
novel_circ_0001788	0	0	0	0	106.843	0
novel_circ_0001790	42.6282	0	0	0	0	0
novel_circ_0001791	28.4188	59.0912	0	0	0	0
novel_circ_0001792	0	118.182	66.8259	0	0	0
novel_circ_0001817	56.8376	0	83.5324	0	0	0
novel_circ_0001818	85.2563	0	50.1195	0	0	0
novel_circ_0001821	298.397	118.182	217.184	0	0	0
novel_circ_0001822	227.35	118.182	116.945	0	0	0
novel_circ_0001823	28.4188	0	0	0	0	0
novel_circ_0001830	113.675	88.6368	133.652	104.264	0	0
novel_circ_0001831	611.004	206.819	434.369	208.529	373.952	570.744
novel_circ_0001838	99.4657	59.0912	0	312.793	160.265	171.223
novel_circ_0001839	56.8376	147.728	33.413	104.264	160.265	171.223
novel_circ_0001840	56.8376	88.6368	83.5324	312.793	0	114.149
novel_circ_0001848	0	59.0912	50.1195	156.397	0	0
novel_circ_0001849	0	0	0	208.529	0	0
novel_circ_0001852	0	0	50.1195	260.661	0	0
novel_circ_0001854	127.885	0	33.413	0	0	399.521
novel_circ_0001855	28.4188	0	116.945	0	0	0
novel_circ_0001857	42.6282	147.728	66.8259	0	0	0
novel_circ_0001859	71.0469	59.0912	100.239	0	0	114.149
novel_circ_0001862	269.978	147.728	233.891	0	320.53	285.372
novel_circ_0001863	1250.43	1240.91	1202.87	729.851	854.747	1598.08
novel_circ_0001864	42.6282	0	33.413	0	0	0
novel_circ_0001865	0	59.0912	0	0	0	0
novel_circ_0001866	454.7	413.638	467.782	469.19	801.325	741.967
novel_circ_0001868	56.8376	59.0912	66.8259	0	0	285.372
novel_circ_0001869	42.6282	0	0	0	106.843	0
novel_circ_0001870	1477.78	797.731	1704.06	1772.5	1976.6	1541.01
novel_circ_0001873	28.4188	118.182	83.5324	0	213.687	0
novel_circ_0001875	28.4188	0	50.1195	0	0	0
novel_circ_0001878	56.8376	0	83.5324	0	0	0
novel_circ_0001883	0	118.182	116.945	0	106.843	0
novel_circ_0001913	56.8376	0	0	0	0	0
novel_circ_0001922	0	0	50.1195	0	0	0
novel_circ_0001923	0	0	83.5324	0	0	0
novel_circ_0001926	42.6282	59.0912	33.413	0	0	114.149
novel_circ_0001930	0	59.0912	0	0	0	0
novel_circ_0001932	71.0469	118.182	0	0	160.265	171.223
novel_circ_0001934	71.0469	147.728	50.1195	0	0	171.223
novel_circ_0001937	0	88.6368	0	0	0	0
novel_circ_0001942	0	768.185	0	0	0	0
novel_circ_0001943	284.188	118.182	133.652	208.529	213.687	0
novel_circ_0001945	156.303	147.728	100.239	0	0	0
novel_circ_0001946	42.6282	0	66.8259	0	0	0
novel_circ_0001947	0	0	83.5324	312.793	160.265	114.149
novel_circ_0001948	0	0	0	104.264	0	0
novel_circ_0001950	0	0	33.413	0	0	0
novel_circ_0001952	28.4188	0	66.8259	260.661	0	0
novel_circ_0001954	497.329	590.912	517.901	364.925	427.373	114.149
novel_circ_0001956	42.6282	0	0	0	0	171.223
novel_circ_0001958	28.4188	0	0	0	0	0
novel_circ_0001960	170.513	384.093	250.597	208.529	213.687	114.149
novel_circ_0001963	28.4188	0	0	0	0	114.149
novel_circ_0001965	127.885	88.6368	83.5324	0	0	0
novel_circ_0001967	0	59.0912	0	0	106.843	0
novel_circ_0001969	71.0469	118.182	116.945	364.925	0	228.297
novel_circ_0001970	0	59.0912	0	0	0	0
novel_circ_0001971	56.8376	0	0	0	0	0
novel_circ_0001973	42.6282	0	66.8259	0	0	0
novel_circ_0001975	0	0	83.5324	0	0	0
novel_circ_0001977	42.6282	0	33.413	0	0	0
novel_circ_0001978	227.35	177.274	150.358	312.793	373.952	285.372
novel_circ_0001979	28.4188	0	0	0	0	114.149
novel_circ_0001980	28.4188	295.456	33.413	0	0	114.149
novel_circ_0001981	0	0	0	156.397	0	0
novel_circ_0001982	0	0	0	0	0	114.149
novel_circ_0001983	0	0	66.8259	0	0	0
novel_circ_0001989	28.4188	0	0	104.264	0	0
novel_circ_0001990	56.8376	147.728	50.1195	104.264	0	0
novel_circ_0001992	213.141	0	217.184	0	0	0
novel_circ_0001993	28.4188	0	0	0	0	0
novel_circ_0001997	0	0	33.413	0	0	0
novel_circ_0002000	42.6282	0	66.8259	208.529	0	0
novel_circ_0002001	42.6282	0	33.413	0	0	0
novel_circ_0002003	85.2563	0	0	0	0	0
novel_circ_0002005	0	0	0	0	0	114.149
novel_circ_0002006	56.8376	118.182	50.1195	0	0	0
novel_circ_0002008	0	0	33.413	0	0	0
novel_circ_0002009	127.885	147.728	100.239	104.264	106.843	513.669
novel_circ_0002011	28.4188	0	0	0	0	0
novel_circ_0002018	213.141	88.6368	217.184	0	0	0
novel_circ_0002019	28.4188	0	0	0	0	0
novel_circ_0002020	156.303	118.182	183.771	677.719	427.373	171.223
novel_circ_0002022	42.6282	0	0	0	0	0
novel_circ_0002025	28.4188	0	0	0	0	0
novel_circ_0002027	0	0	50.1195	0	0	0
novel_circ_0002036	0	0	0	0	0	114.149
novel_circ_0002037	56.8376	0	0	0	0	0
novel_circ_0002043	42.6282	0	0	0	0	0
novel_circ_0002044	42.6282	0	33.413	0	0	0
novel_circ_0002045	184.722	0	0	0	0	0
novel_circ_0002046	0	0	0	0	106.843	0
novel_circ_0002049	28.4188	0	0	156.397	0	0
novel_circ_0002052	0	88.6368	33.413	0	0	0
novel_circ_0002054	28.4188	0	33.413	0	213.687	0
novel_circ_0002056	56.8376	0	50.1195	0	0	0
novel_circ_0002064	85.2563	88.6368	0	0	0	0
novel_circ_0002068	0	59.0912	0	0	0	0
novel_circ_0002069	0	59.0912	33.413	0	0	0
novel_circ_0002071	326.816	88.6368	300.717	729.851	587.638	456.595
novel_circ_0002072	42.6282	206.819	150.358	208.529	0	0
novel_circ_0002073	0	0	33.413	104.264	0	114.149
novel_circ_0002076	269.978	502.275	284.01	417.058	480.795	627.818
novel_circ_0002078	71.0469	118.182	33.413	104.264	587.638	513.669
novel_circ_0002080	0	59.0912	0	0	0	0
novel_circ_0002081	397.863	206.819	150.358	104.264	480.795	285.372
novel_circ_0002082	71.0469	0	0	0	0	0
novel_circ_0002084	0	59.0912	0	0	0	0
novel_circ_0002085	28.4188	177.274	33.413	0	267.108	114.149
novel_circ_0002086	28.4188	0	50.1195	260.661	106.843	0
novel_circ_0002088	0	0	33.413	0	0	0
novel_circ_0002090	0	88.6368	0	0	0	0
novel_circ_0002099	28.4188	0	33.413	0	0	0
novel_circ_0002100	99.4657	0	83.5324	0	0	0
novel_circ_0002101	42.6282	0	0	0	0	0
novel_circ_0002105	85.2563	177.274	167.065	260.661	0	171.223
novel_circ_0002115	99.4657	0	0	0	0	0
novel_circ_0002117	71.0469	177.274	33.413	0	0	0
novel_circ_0002118	269.978	236.365	33.413	0	160.265	114.149
novel_circ_0002119	56.8376	0	0	0	0	0
novel_circ_0002120	127.885	0	0	0	587.638	0
novel_circ_0002121	198.931	147.728	66.8259	0	106.843	0
novel_circ_0002123	0	0	0	0	0	171.223
novel_circ_0002126	42.6282	118.182	0	0	0	0
novel_circ_0002128	0	0	33.413	0	0	0
novel_circ_0002129	56.8376	59.0912	0	0	0	0
novel_circ_0002130	255.769	177.274	50.1195	0	0	228.297
novel_circ_0002131	127.885	0	133.652	0	106.843	0
novel_circ_0002134	42.6282	0	50.1195	0	0	0
novel_circ_0002135	440.491	472.729	551.314	573.454	694.482	171.223
novel_circ_0002136	56.8376	59.0912	133.652	0	0	114.149
novel_circ_0002138	383.654	295.456	250.597	0	267.108	285.372
novel_circ_0002139	42.6282	0	0	0	0	0
novel_circ_0002140	0	0	50.1195	0	0	114.149
novel_circ_0002142	0	147.728	0	0	0	0
novel_circ_0002143	0	0	83.5324	0	106.843	0
novel_circ_0002146	0	0	66.8259	0	0	0
novel_circ_0002150	0	0	33.413	0	0	0
novel_circ_0002154	56.8376	88.6368	116.945	0	0	0
novel_circ_0002155	113.675	59.0912	100.239	104.264	0	114.149
novel_circ_0002159	341.025	206.819	334.13	0	106.843	171.223
novel_circ_0002161	28.4188	0	0	0	0	0
novel_circ_0002163	184.722	384.093	217.184	364.925	534.217	228.297
novel_circ_0002164	42.6282	0	0	156.397	0	0
novel_circ_0002170	28.4188	0	0	0	0	0
novel_circ_0002173	42.6282	0	0	0	0	0
novel_circ_0002174	0	0	0	156.397	0	0
novel_circ_0002175	42.6282	59.0912	0	0	0	0
novel_circ_0002179	213.141	118.182	284.01	312.793	0	228.297
novel_circ_0002183	56.8376	0	33.413	0	0	0
novel_circ_0002184	56.8376	0	50.1195	0	0	0
novel_circ_0002185	42.6282	0	0	0	0	0
novel_circ_0002188	99.4657	118.182	133.652	260.661	0	0
novel_circ_0002189	0	0	33.413	0	0	0
novel_circ_0002191	113.675	59.0912	100.239	0	0	0
novel_circ_0002194	0	0	33.413	0	0	0
novel_circ_0002197	28.4188	0	100.239	0	0	0
novel_circ_0002198	42.6282	0	0	0	0	0
novel_circ_0002201	426.282	413.638	701.672	312.793	480.795	399.521
novel_circ_0002202	42.6282	0	50.1195	0	0	0
novel_circ_0002203	71.0469	0	0	0	213.687	0
novel_circ_0002204	85.2563	0	150.358	104.264	0	399.521
novel_circ_0002205	42.6282	118.182	116.945	0	0	0
novel_circ_0002207	28.4188	0	0	0	0	0
novel_circ_0002208	0	0	50.1195	0	0	0
novel_circ_0002211	0	0	0	0	106.843	0
novel_circ_0002218	0	0	50.1195	0	0	0
novel_circ_0002222	113.675	147.728	250.597	104.264	106.843	0
novel_circ_0002224	0	0	66.8259	0	0	0
novel_circ_0002226	56.8376	0	33.413	104.264	160.265	0
novel_circ_0002228	99.4657	59.0912	50.1195	0	213.687	228.297
novel_circ_0002229	0	88.6368	66.8259	364.925	0	0
novel_circ_0002230	127.885	177.274	83.5324	104.264	0	114.149
novel_circ_0002232	42.6282	0	33.413	156.397	0	0
novel_circ_0002233	71.0469	0	83.5324	104.264	0	0
novel_circ_0002239	0	59.0912	0	208.529	0	0
novel_circ_0002241	0	0	33.413	0	0	0
novel_circ_0002243	71.0469	0	0	0	0	0
novel_circ_0002245	0	0	0	0	213.687	0
novel_circ_0002246	0	88.6368	0	156.397	0	171.223
novel_circ_0002247	0	59.0912	0	0	160.265	0
novel_circ_0002248	42.6282	0	0	0	0	0
novel_circ_0002249	0	59.0912	0	0	0	0
novel_circ_0002250	42.6282	0	0	0	0	0
novel_circ_0002251	0	0	50.1195	156.397	0	0
novel_circ_0002253	42.6282	0	33.413	0	0	0
novel_circ_0002257	0	118.182	0	0	213.687	0
novel_circ_0002258	0	88.6368	0	0	0	0
novel_circ_0002260	0	118.182	167.065	260.661	267.108	0
novel_circ_0002261	241.56	177.274	233.891	208.529	0	228.297
novel_circ_0002273	0	88.6368	0	0	0	114.149
novel_circ_0002278	341.025	354.547	167.065	208.529	160.265	0
novel_circ_0002279	0	0	0	0	106.843	0
novel_circ_0002281	0	0	217.184	156.397	106.843	285.372
novel_circ_0002287	0	0	33.413	0	0	0
novel_circ_0002288	28.4188	0	0	0	0	0
novel_circ_0002290	0	88.6368	0	0	0	0
novel_circ_0002291	0	59.0912	33.413	0	0	0
novel_circ_0002292	0	0	50.1195	104.264	106.843	0
novel_circ_0002293	42.6282	88.6368	66.8259	0	0	0
novel_circ_0002294	42.6282	0	66.8259	0	0	0
novel_circ_0002305	127.885	325.001	167.065	312.793	0	171.223
novel_circ_0002309	56.8376	0	0	0	0	0
novel_circ_0002312	184.722	295.456	267.304	0	0	114.149
novel_circ_0002317	0	118.182	83.5324	0	267.108	0
novel_circ_0002318	56.8376	0	100.239	0	106.843	0
novel_circ_0002323	0	59.0912	116.945	0	0	114.149
novel_circ_0002325	383.654	0	167.065	0	0	0
novel_circ_0002327	42.6282	177.274	100.239	0	0	0
novel_circ_0002328	56.8376	0	0	0	0	0
novel_circ_0002330	0	0	0	0	213.687	0
novel_circ_0002331	0	0	0	260.661	160.265	0
novel_circ_0002333	42.6282	177.274	116.945	0	0	0
novel_circ_0002335	298.397	413.638	200.478	364.925	267.108	285.372
novel_circ_0002337	0	0	50.1195	0	0	0
novel_circ_0002338	42.6282	0	0	0	0	342.446
novel_circ_0002340	0	88.6368	33.413	0	0	0
novel_circ_0002342	369.444	443.184	517.901	417.058	801.325	627.818
novel_circ_0002345	0	0	50.1195	0	0	0
novel_circ_0002346	127.885	118.182	167.065	469.19	160.265	342.446
novel_circ_0002347	42.6282	206.819	150.358	156.397	106.843	0
novel_circ_0002351	28.4188	0	0	0	0	0
novel_circ_0002355	0	59.0912	0	104.264	0	0
novel_circ_0002359	127.885	295.456	167.065	260.661	0	228.297
novel_circ_0002365	0	0	0	104.264	0	0
novel_circ_0002369	0	0	0	0	0	114.149
novel_circ_0002374	42.6282	0	50.1195	104.264	0	0
novel_circ_0002379	42.6282	88.6368	50.1195	0	0	0
novel_circ_0002381	56.8376	0	83.5324	0	0	0
novel_circ_0002388	56.8376	0	100.239	0	0	0
novel_circ_0002390	355.235	265.91	618.14	469.19	373.952	171.223
novel_circ_0002391	71.0469	0	33.413	0	0	0
novel_circ_0002394	42.6282	147.728	33.413	156.397	0	228.297
novel_circ_0002400	0	177.274	83.5324	156.397	0	0
novel_circ_0002401	0	177.274	100.239	208.529	160.265	399.521
novel_circ_0002409	0	0	33.413	156.397	0	0
novel_circ_0002413	28.4188	0	0	0	0	0
novel_circ_0002416	0	59.0912	0	0	0	0
novel_circ_0002422	28.4188	59.0912	0	156.397	267.108	285.372
novel_circ_0002427	0	0	50.1195	0	0	0
novel_circ_0002428	56.8376	0	66.8259	0	160.265	0
novel_circ_0002433	0	59.0912	66.8259	0	0	0
novel_circ_0002437	127.885	0	0	0	0	0
novel_circ_0002439	56.8376	0	0	0	0	0
novel_circ_0002442	0	59.0912	0	0	0	0
novel_circ_0002443	56.8376	59.0912	0	0	0	0
novel_circ_0002447	99.4657	0	33.413	0	0	0
novel_circ_0002451	42.6282	0	0	0	0	0
novel_circ_0002453	0	59.0912	0	156.397	0	0
novel_circ_0002454	227.35	147.728	116.945	0	0	399.521
novel_circ_0002456	28.4188	0	0	0	0	0
novel_circ_0002457	85.2563	0	0	0	213.687	171.223
novel_circ_0002458	28.4188	0	0	0	0	0
novel_circ_0002461	0	59.0912	0	0	0	0
novel_circ_0002463	0	59.0912	0	0	0	0
novel_circ_0002465	56.8376	0	0	0	0	0
novel_circ_0002469	0	0	0	0	106.843	0
novel_circ_0002470	0	0	33.413	0	0	114.149
novel_circ_0002472	0	0	0	208.529	0	0
novel_circ_0002473	0	0	0	156.397	0	0
novel_circ_0002476	184.722	295.456	400.956	0	106.843	171.223
novel_circ_0002482	0	0	50.1195	260.661	213.687	0
novel_circ_0002488	28.4188	0	0	0	0	0
novel_circ_0002491	0	0	50.1195	0	0	0
novel_circ_0002492	0	0	150.358	0	0	0
novel_circ_0002495	99.4657	88.6368	50.1195	417.058	213.687	456.595
novel_circ_0002496	0	59.0912	0	0	0	171.223
novel_circ_0002497	0	0	0	0	106.843	0
novel_circ_0002501	28.4188	0	0	0	0	0
novel_circ_0002503	170.513	295.456	167.065	0	0	0
novel_circ_0002504	56.8376	0	83.5324	0	106.843	0
novel_circ_0002505	28.4188	59.0912	0	0	0	0
novel_circ_0002514	0	0	50.1195	0	0	0
novel_circ_0002517	170.513	206.819	200.478	521.322	267.108	513.669
novel_circ_0002523	355.235	88.6368	284.01	0	0	171.223
novel_circ_0002527	0	59.0912	0	156.397	0	0
novel_circ_0002531	809.935	531.821	818.618	886.248	427.373	799.041
novel_circ_0002535	42.6282	0	83.5324	0	0	0
novel_circ_0002543	28.4188	0	66.8259	0	0	0
novel_circ_0002551	0	88.6368	83.5324	0	0	0
novel_circ_0002553	56.8376	0	0	0	0	0
novel_circ_0002556	28.4188	0	0	0	0	0
novel_circ_0002560	596.794	295.456	534.607	364.925	373.952	0
novel_circ_0002564	42.6282	0	0	0	0	0
novel_circ_0002567	0	118.182	0	0	0	0
novel_circ_0002569	0	59.0912	0	0	0	0
novel_circ_0002571	28.4188	0	0	0	0	0
novel_circ_0002572	0	0	50.1195	0	213.687	0
novel_circ_0002573	71.0469	0	0	0	0	0
novel_circ_0002574	28.4188	0	0	0	0	0
novel_circ_0002575	42.6282	0	133.652	104.264	0	0
novel_circ_0002580	0	0	50.1195	0	0	0
novel_circ_0002584	42.6282	0	33.413	0	0	0
novel_circ_0002588	142.094	88.6368	0	208.529	0	0
novel_circ_0002589	0	59.0912	50.1195	0	0	0
novel_circ_0002591	0	0	66.8259	0	0	0
novel_circ_0002597	56.8376	0	33.413	0	0	0
novel_circ_0002598	42.6282	0	33.413	0	0	0
novel_circ_0002604	42.6282	0	0	0	0	0
novel_circ_0002605	28.4188	0	0	0	0	0
novel_circ_0002607	42.6282	0	0	0	0	0
novel_circ_0002608	56.8376	0	33.413	0	0	0
novel_circ_0002611	0	0	33.413	0	0	0
novel_circ_0002612	880.982	709.094	968.976	1094.78	320.53	856.116
novel_circ_0002613	0	0	0	0	0	171.223
novel_circ_0002614	440.491	265.91	317.423	156.397	0	0
novel_circ_0002618	0	0	50.1195	0	0	0
novel_circ_0002619	113.675	147.728	100.239	0	0	0
novel_circ_0002623	42.6282	88.6368	133.652	0	0	114.149
novel_circ_0002641	0	0	66.8259	0	0	0
novel_circ_0002643	85.2563	118.182	50.1195	0	0	0
novel_circ_0002644	99.4657	265.91	350.836	312.793	373.952	513.669
novel_circ_0002645	71.0469	206.819	167.065	312.793	0	285.372
novel_circ_0002646	0	59.0912	33.413	0	0	0
novel_circ_0002655	56.8376	0	0	0	0	0
novel_circ_0002657	468.91	384.093	601.433	312.793	427.373	228.297
novel_circ_0002658	56.8376	59.0912	0	0	0	0
novel_circ_0002663	56.8376	59.0912	50.1195	104.264	106.843	0
novel_circ_0002664	85.2563	59.0912	33.413	0	0	0
novel_circ_0002665	170.513	206.819	183.771	260.661	106.843	228.297
novel_circ_0002670	113.675	118.182	100.239	0	160.265	228.297
novel_circ_0002671	42.6282	0	33.413	0	320.53	0
novel_circ_0002675	71.0469	59.0912	300.717	0	0	0
novel_circ_0002678	582.585	620.457	751.792	260.661	320.53	399.521
novel_circ_0002682	28.4188	0	0	0	0	0
novel_circ_0002683	127.885	88.6368	116.945	104.264	0	171.223
novel_circ_0002691	85.2563	354.547	116.945	886.248	854.747	1027.34
novel_circ_0002695	28.4188	0	0	0	0	0
novel_circ_0002702	56.8376	0	66.8259	0	0	0
novel_circ_0002708	71.0469	118.182	33.413	0	0	0
novel_circ_0002709	28.4188	0	83.5324	0	0	228.297
novel_circ_0002712	156.303	295.456	217.184	469.19	480.795	684.892
novel_circ_0002714	0	0	0	0	0	114.149
novel_circ_0002716	127.885	177.274	66.8259	156.397	106.843	0
novel_circ_0002721	28.4188	59.0912	33.413	0	0	0
novel_circ_0002722	0	0	0	156.397	0	0
novel_circ_0002725	0	0	0	0	0	114.149
novel_circ_0002733	312.607	295.456	467.782	521.322	160.265	456.595
novel_circ_0002735	56.8376	0	0	0	0	0
novel_circ_0002737	0	0	0	156.397	0	0
novel_circ_0002738	0	0	0	104.264	0	0
novel_circ_0002739	198.931	709.094	517.901	1251.17	1121.85	1312.71
novel_circ_0002740	596.794	502.275	250.597	677.719	480.795	456.595
novel_circ_0002741	156.303	118.182	200.478	208.529	0	399.521
novel_circ_0002743	71.0469	88.6368	100.239	0	0	0
novel_circ_0002746	142.094	206.819	250.597	208.529	427.373	285.372
novel_circ_0002750	0	0	83.5324	0	0	228.297
novel_circ_0002751	42.6282	0	0	0	0	0
novel_circ_0002752	0	147.728	0	0	0	114.149
novel_circ_0002755	28.4188	0	33.413	0	0	0
novel_circ_0002762	42.6282	0	0	0	0	0
novel_circ_0002764	142.094	265.91	167.065	260.661	373.952	0
novel_circ_0002767	0	0	33.413	0	0	0
novel_circ_0002768	56.8376	59.0912	0	104.264	106.843	399.521
novel_circ_0002769	99.4657	118.182	83.5324	0	0	0
novel_circ_0002770	42.6282	0	0	0	0	0
novel_circ_0002774	0	118.182	0	0	0	0
novel_circ_0002775	99.4657	147.728	33.413	208.529	373.952	0
novel_circ_0002776	113.675	88.6368	100.239	0	0	0
novel_circ_0002777	99.4657	177.274	116.945	0	320.53	285.372
novel_circ_0002778	369.444	679.549	350.836	573.454	587.638	684.892
novel_circ_0002779	42.6282	0	66.8259	0	0	0
novel_circ_0002781	42.6282	0	50.1195	0	0	0
novel_circ_0002786	0	88.6368	0	104.264	267.108	171.223
novel_circ_0002790	0	0	0	104.264	0	0
novel_circ_0002791	0	118.182	0	0	0	0
novel_circ_0002792	127.885	88.6368	183.771	0	0	342.446
novel_circ_0002793	56.8376	118.182	100.239	312.793	106.843	0
novel_circ_0002795	696.26	915.913	852.031	521.322	854.747	570.744
novel_circ_0002798	0	0	66.8259	0	0	0
novel_circ_0002799	0	147.728	0	0	0	0
novel_circ_0002801	156.303	147.728	100.239	364.925	160.265	228.297
novel_circ_0002805	0	88.6368	0	0	0	0
novel_circ_0002806	0	59.0912	33.413	0	0	0
novel_circ_0002807	0	0	0	156.397	0	0
novel_circ_0002811	0	88.6368	0	0	0	0
novel_circ_0002813	28.4188	0	0	104.264	0	0
novel_circ_0002818	0	0	0	0	106.843	0
novel_circ_0002819	0	0	0	0	0	114.149
novel_circ_0002821	0	59.0912	0	0	0	0
novel_circ_0002824	269.978	325.001	317.423	312.793	106.843	513.669
novel_circ_0002826	0	236.365	183.771	0	213.687	228.297
novel_circ_0002828	0	59.0912	0	0	0	0
novel_circ_0002834	824.145	679.549	768.498	781.983	1015.01	799.041
novel_circ_0002837	28.4188	0	0	0	0	0
novel_circ_0002843	0	0	0	156.397	0	0
novel_circ_0002844	312.607	118.182	150.358	781.983	480.795	570.744
novel_circ_0002847	255.769	295.456	384.249	312.793	587.638	342.446
novel_circ_0002848	397.863	384.093	501.195	156.397	427.373	114.149
novel_circ_0002850	0	0	0	104.264	0	0
novel_circ_0002853	596.794	768.185	517.901	573.454	1762.91	856.116
novel_circ_0002854	127.885	295.456	0	156.397	213.687	627.818
novel_circ_0002864	28.4188	59.0912	0	104.264	0	0
novel_circ_0002868	42.6282	0	0	0	0	0
novel_circ_0002870	42.6282	59.0912	167.065	208.529	213.687	0
novel_circ_0002871	42.6282	0	50.1195	0	0	0
novel_circ_0002875	42.6282	0	0	0	106.843	0
novel_circ_0002879	42.6282	0	0	0	0	0
novel_circ_0002883	56.8376	0	50.1195	0	0	0
novel_circ_0002884	56.8376	0	50.1195	0	0	0
novel_circ_0002885	42.6282	0	0	0	0	0
novel_circ_0002887	28.4188	0	66.8259	0	0	0
novel_circ_0002889	28.4188	0	0	0	0	0
novel_circ_0002890	42.6282	88.6368	50.1195	208.529	0	0
novel_circ_0002891	170.513	206.819	150.358	208.529	0	0
novel_circ_0002896	0	0	50.1195	0	0	0
novel_circ_0002897	42.6282	0	0	0	0	0
novel_circ_0002901	326.816	443.184	551.314	781.983	961.59	399.521
novel_circ_0002902	42.6282	88.6368	0	0	0	0
novel_circ_0002903	113.675	206.819	233.891	104.264	373.952	399.521
novel_circ_0002906	85.2563	0	33.413	0	0	0
novel_circ_0002907	0	0	33.413	0	0	0
novel_circ_0002910	0	0	50.1195	0	0	0
novel_circ_0002914	28.4188	0	0	0	0	0
novel_circ_0002918	42.6282	0	0	0	0	0
novel_circ_0002919	56.8376	0	0	156.397	0	0
novel_circ_0002921	71.0469	265.91	83.5324	104.264	0	0
novel_circ_0002927	0	88.6368	100.239	0	0	0
novel_circ_0002930	28.4188	0	0	0	0	0
novel_circ_0002931	0	0	33.413	0	0	0
novel_circ_0002932	28.4188	0	66.8259	0	0	0
novel_circ_0002934	28.4188	0	50.1195	0	160.265	0
novel_circ_0002939	85.2563	0	33.413	0	0	0
novel_circ_0002940	71.0469	177.274	0	0	0	114.149
novel_circ_0002942	42.6282	265.91	150.358	104.264	160.265	171.223
novel_circ_0002949	0	59.0912	0	0	0	0
novel_circ_0002951	56.8376	0	33.413	104.264	0	0
novel_circ_0002956	0	0	50.1195	0	106.843	0
novel_circ_0002963	28.4188	0	0	0	0	0
novel_circ_0002964	0	0	83.5324	0	0	0
novel_circ_0002965	0	59.0912	0	104.264	0	0
novel_circ_0002967	42.6282	206.819	150.358	364.925	106.843	513.669
novel_circ_0002968	99.4657	118.182	66.8259	0	0	0
novel_circ_0002969	71.0469	0	116.945	0	106.843	0
novel_circ_0002972	85.2563	0	0	0	0	0
novel_circ_0002974	56.8376	0	0	0	0	0
novel_circ_0002976	0	0	50.1195	0	0	0
novel_circ_0002977	0	88.6368	66.8259	0	0	0
novel_circ_0002978	42.6282	59.0912	50.1195	0	0	0
novel_circ_0002979	28.4188	0	0	0	0	0
novel_circ_0002980	156.303	177.274	150.358	0	373.952	0
novel_circ_0002984	0	0	33.413	0	0	0
novel_circ_0002986	28.4188	0	0	0	0	0
novel_circ_0002988	28.4188	0	0	0	0	0
novel_circ_0002990	0	0	0	0	373.952	0
novel_circ_0002994	0	118.182	0	0	0	0
novel_circ_0002996	99.4657	0	66.8259	0	0	0
novel_circ_0002997	170.513	147.728	50.1195	0	0	0
novel_circ_0002998	71.0469	0	0	0	0	114.149
novel_circ_0003004	312.607	265.91	350.836	1720.36	534.217	1084.41
novel_circ_0003012	269.978	325.001	100.239	364.925	160.265	114.149
novel_circ_0003013	42.6282	88.6368	0	260.661	0	171.223
novel_circ_0003015	28.4188	0	66.8259	0	0	228.297
novel_circ_0003017	42.6282	0	33.413	156.397	0	171.223
novel_circ_0003022	0	59.0912	0	0	0	171.223
novel_circ_0003025	611.004	709.094	768.498	677.719	534.217	570.744
novel_circ_0003026	156.303	236.365	200.478	0	106.843	171.223
novel_circ_0003029	0	0	33.413	0	0	0
novel_circ_0003031	170.513	59.0912	100.239	0	213.687	0
novel_circ_0003032	28.4188	59.0912	66.8259	104.264	0	0
novel_circ_0003035	0	88.6368	0	0	0	0
novel_circ_0003037	142.094	147.728	100.239	260.661	213.687	399.521
novel_circ_0003044	56.8376	0	0	0	0	0
novel_circ_0003045	28.4188	0	0	0	0	0
novel_circ_0003046	28.4188	0	66.8259	0	0	0
novel_circ_0003049	56.8376	0	50.1195	0	160.265	0
novel_circ_0003050	127.885	118.182	133.652	0	0	0
novel_circ_0003055	284.188	236.365	284.01	156.397	267.108	228.297
novel_circ_0003056	170.513	118.182	100.239	0	106.843	0
novel_circ_0003059	184.722	265.91	267.304	156.397	320.53	114.149
novel_circ_0003060	170.513	206.819	116.945	208.529	160.265	0
novel_circ_0003064	0	0	50.1195	0	0	0
novel_circ_0003065	42.6282	59.0912	100.239	156.397	0	0
novel_circ_0003066	0	0	50.1195	0	0	0
novel_circ_0003069	42.6282	0	83.5324	0	0	0
novel_circ_0003073	28.4188	0	33.413	208.529	0	0
novel_circ_0003081	0	0	0	0	0	114.149
novel_circ_0003085	0	0	0	0	160.265	0
novel_circ_0003087	0	0	33.413	0	0	0
novel_circ_0003088	0	59.0912	66.8259	0	0	0
novel_circ_0003089	0	0	66.8259	104.264	0	0
novel_circ_0003090	71.0469	59.0912	66.8259	0	0	0
novel_circ_0003091	71.0469	0	33.413	0	106.843	114.149
novel_circ_0003092	113.675	206.819	66.8259	0	0	0
novel_circ_0003095	0	0	33.413	0	106.843	0
novel_circ_0003096	71.0469	0	33.413	0	0	0
novel_circ_0003101	0	0	33.413	0	0	0
novel_circ_0003102	0	88.6368	66.8259	104.264	160.265	114.149
novel_circ_0003105	0	118.182	0	0	0	0
novel_circ_0003113	0	147.728	50.1195	0	0	0
novel_circ_0003118	170.513	88.6368	116.945	312.793	267.108	114.149
novel_circ_0003119	0	0	0	104.264	0	0
novel_circ_0003122	71.0469	0	66.8259	0	0	0
novel_circ_0003132	85.2563	0	66.8259	0	106.843	0
novel_circ_0003143	0	59.0912	66.8259	0	0	0
novel_circ_0003147	0	0	33.413	208.529	0	0
novel_circ_0003151	28.4188	0	0	0	0	0
novel_circ_0003152	56.8376	147.728	100.239	0	213.687	0
novel_circ_0003153	113.675	177.274	66.8259	104.264	0	114.149
novel_circ_0003157	184.722	88.6368	83.5324	208.529	0	0
novel_circ_0003159	28.4188	0	0	0	267.108	0
novel_circ_0003163	42.6282	0	0	0	0	0
novel_circ_0003164	56.8376	88.6368	133.652	260.661	0	285.372
novel_circ_0003165	0	0	33.413	0	0	0
novel_circ_0003171	71.0469	88.6368	183.771	0	0	171.223
novel_circ_0003172	0	118.182	0	104.264	0	0
novel_circ_0003175	28.4188	88.6368	133.652	0	0	0
novel_circ_0003176	28.4188	0	0	0	0	0
novel_circ_0003181	0	118.182	0	0	0	0
novel_circ_0003182	0	0	0	0	427.373	0
novel_circ_0003183	28.4188	88.6368	0	0	0	0
novel_circ_0003184	28.4188	59.0912	0	0	0	0
novel_circ_0003186	0	0	0	0	641.06	856.116
novel_circ_0003191	71.0469	0	50.1195	0	0	0
novel_circ_0003194	85.2563	0	33.413	0	0	114.149
novel_circ_0003195	71.0469	0	116.945	208.529	106.843	0
novel_circ_0003196	0	0	100.239	208.529	0	0
novel_circ_0003198	85.2563	0	0	0	0	114.149
novel_circ_0003202	28.4188	0	116.945	156.397	0	0
novel_circ_0003209	42.6282	0	0	0	0	0
novel_circ_0003210	28.4188	118.182	50.1195	0	0	0
novel_circ_0003213	269.978	295.456	384.249	260.661	427.373	342.446
novel_circ_0003214	0	59.0912	0	0	160.265	0
novel_circ_0003215	113.675	0	33.413	312.793	0	0
novel_circ_0003216	28.4188	0	0	0	0	0
novel_circ_0003218	99.4657	0	0	0	373.952	0
novel_circ_0003224	0	0	0	260.661	0	0
novel_circ_0003225	127.885	206.819	284.01	0	0	0
novel_circ_0003226	99.4657	443.184	167.065	0	0	114.149
novel_circ_0003232	0	59.0912	0	0	0	0
novel_circ_0003236	113.675	88.6368	133.652	208.529	106.843	114.149
novel_circ_0003237	0	0	83.5324	0	160.265	0
novel_circ_0003238	42.6282	0	217.184	0	0	0
novel_circ_0003240	213.141	88.6368	284.01	104.264	0	0
novel_circ_0003244	42.6282	0	0	0	0	0
novel_circ_0003245	42.6282	88.6368	0	0	0	0
novel_circ_0003247	554.166	295.456	517.901	156.397	213.687	285.372
novel_circ_0003250	0	59.0912	0	0	0	0
novel_circ_0003253	0	0	33.413	0	0	0
novel_circ_0003256	99.4657	295.456	300.717	156.397	106.843	684.892
novel_circ_0003262	56.8376	0	150.358	521.322	0	0
novel_circ_0003263	42.6282	88.6368	83.5324	417.058	0	171.223
novel_circ_0003265	28.4188	0	0	104.264	0	285.372
novel_circ_0003266	582.585	354.547	467.782	0	160.265	627.818
novel_circ_0003267	1193.59	1300.01	902.15	938.38	1709.49	513.669
novel_circ_0003268	0	118.182	0	0	0	0
novel_circ_0003269	99.4657	206.819	150.358	0	106.843	342.446
novel_circ_0003271	42.6282	0	0	0	0	0
novel_circ_0003282	56.8376	59.0912	33.413	0	160.265	0
novel_circ_0003283	113.675	0	50.1195	0	0	0
novel_circ_0003285	0	88.6368	33.413	0	0	0
novel_circ_0003286	0	0	0	0	0	342.446
novel_circ_0003287	0	0	0	0	213.687	0
novel_circ_0003291	56.8376	88.6368	50.1195	0	0	0
novel_circ_0003293	42.6282	147.728	100.239	0	160.265	0
novel_circ_0003299	56.8376	0	66.8259	0	0	0
novel_circ_0003300	56.8376	0	0	0	0	0
novel_circ_0003301	71.0469	88.6368	150.358	312.793	213.687	399.521
novel_circ_0003302	0	0	66.8259	0	0	0
novel_circ_0003304	0	59.0912	0	0	0	0
novel_circ_0003307	28.4188	0	0	0	0	0
novel_circ_0003311	28.4188	0	0	0	0	0
novel_circ_0003312	0	0	33.413	0	0	0
novel_circ_0003314	85.2563	0	0	0	0	0
novel_circ_0003315	156.303	88.6368	66.8259	0	106.843	0
novel_circ_0003318	99.4657	118.182	50.1195	156.397	160.265	0
novel_circ_0003319	0	0	33.413	0	0	0
novel_circ_0003323	0	0	0	312.793	106.843	171.223
novel_circ_0003329	56.8376	206.819	116.945	0	160.265	0
novel_circ_0003331	28.4188	0	0	104.264	0	285.372
novel_circ_0003332	71.0469	88.6368	0	0	0	0
novel_circ_0003333	99.4657	59.0912	50.1195	0	0	0
novel_circ_0003335	0	0	33.413	0	0	0
novel_circ_0003339	0	88.6368	0	0	0	0
novel_circ_0003341	28.4188	0	0	0	160.265	0
novel_circ_0003342	0	0	0	0	106.843	0
novel_circ_0003349	0	59.0912	0	0	0	0
novel_circ_0003352	99.4657	118.182	150.358	156.397	0	0
novel_circ_0003353	0	0	33.413	0	0	0
novel_circ_0003354	56.8376	0	0	0	0	0
novel_circ_0003356	56.8376	0	50.1195	0	0	0
novel_circ_0003358	28.4188	0	0	0	0	0
novel_circ_0003362	42.6282	118.182	83.5324	0	106.843	114.149
novel_circ_0003364	0	0	0	104.264	0	0
novel_circ_0003366	369.444	206.819	200.478	156.397	267.108	0
novel_circ_0003370	0	118.182	0	0	0	0
novel_circ_0003371	85.2563	265.91	100.239	781.983	160.265	399.521
novel_circ_0003372	0	59.0912	0	0	0	0
novel_circ_0003376	312.607	236.365	317.423	0	0	171.223
novel_circ_0003377	156.303	59.0912	167.065	156.397	0	0
novel_circ_0003380	42.6282	118.182	50.1195	0	0	0
novel_circ_0003383	42.6282	59.0912	100.239	0	160.265	0
novel_circ_0003386	0	59.0912	83.5324	0	0	0
novel_circ_0003387	28.4188	59.0912	0	0	0	171.223
novel_circ_0003388	56.8376	0	50.1195	0	0	0
novel_circ_0003389	127.885	0	183.771	156.397	0	228.297
novel_circ_0003390	42.6282	88.6368	0	0	0	0
novel_circ_0003391	341.025	354.547	300.717	104.264	213.687	171.223
novel_circ_0003399	156.303	0	133.652	208.529	0	0
novel_circ_0003400	213.141	590.912	233.891	312.793	106.843	228.297
novel_circ_0003402	326.816	443.184	300.717	938.38	587.638	684.892
novel_circ_0003403	28.4188	0	0	0	0	0
novel_circ_0003408	0	0	33.413	0	0	0
novel_circ_0003415	269.978	88.6368	250.597	0	0	0
novel_circ_0003419	56.8376	88.6368	66.8259	260.661	0	114.149
novel_circ_0003421	0	0	50.1195	0	160.265	0
novel_circ_0003422	42.6282	0	0	0	0	0
novel_circ_0003423	0	88.6368	0	0	0	0
novel_circ_0003425	0	0	0	0	160.265	0
novel_circ_0003426	99.4657	0	50.1195	312.793	106.843	0
novel_circ_0003427	0	59.0912	83.5324	0	0	114.149
novel_circ_0003429	99.4657	177.274	100.239	0	320.53	342.446
novel_circ_0003430	85.2563	59.0912	33.413	260.661	0	228.297
novel_circ_0003431	0	0	0	104.264	106.843	0
novel_circ_0003432	28.4188	0	0	0	0	0
novel_circ_0003435	269.978	147.728	100.239	0	0	0
novel_circ_0003438	28.4188	0	33.413	0	0	0
novel_circ_0003439	625.213	709.094	384.249	260.661	427.373	114.149
novel_circ_0003442	0	0	50.1195	0	0	0
novel_circ_0003452	0	0	33.413	0	0	0
novel_circ_0003453	99.4657	206.819	150.358	0	106.843	171.223
novel_circ_0003454	56.8376	177.274	0	0	0	0
novel_circ_0003457	170.513	0	116.945	364.925	267.108	228.297
novel_circ_0003461	0	0	50.1195	0	0	399.521
novel_circ_0003463	28.4188	0	0	0	0	0
novel_circ_0003466	42.6282	0	100.239	156.397	0	0
novel_circ_0003475	56.8376	0	0	0	0	0
novel_circ_0003479	71.0469	59.0912	167.065	0	106.843	0
novel_circ_0003480	0	0	66.8259	0	0	0
novel_circ_0003482	85.2563	0	116.945	0	0	228.297
novel_circ_0003485	56.8376	147.728	33.413	0	0	114.149
novel_circ_0003486	0	0	66.8259	104.264	0	0
novel_circ_0003487	0	0	0	104.264	0	0
novel_circ_0003488	56.8376	59.0912	66.8259	156.397	0	0
novel_circ_0003489	0	0	33.413	0	0	0
novel_circ_0003494	42.6282	0	0	0	0	0
novel_circ_0003498	28.4188	0	50.1195	156.397	0	114.149
novel_circ_0003499	42.6282	0	50.1195	156.397	106.843	0
novel_circ_0003502	28.4188	88.6368	83.5324	0	0	0
novel_circ_0003503	28.4188	0	0	0	0	0
novel_circ_0003504	28.4188	0	0	0	0	0
novel_circ_0003508	0	0	50.1195	0	0	0
novel_circ_0003510	255.769	354.547	334.13	1146.91	373.952	684.892
novel_circ_0003511	0	0	50.1195	0	0	0
novel_circ_0003512	0	0	50.1195	0	0	114.149
novel_circ_0003513	0	0	0	0	0	228.297
novel_circ_0003514	85.2563	0	116.945	0	0	0
novel_circ_0003515	71.0469	0	0	0	0	0
novel_circ_0003516	85.2563	236.365	150.358	0	0	228.297
novel_circ_0003521	28.4188	0	0	0	0	0
novel_circ_0003524	71.0469	0	66.8259	0	0	0
novel_circ_0003526	241.56	295.456	116.945	260.661	213.687	228.297
novel_circ_0003529	0	0	33.413	0	0	0
novel_circ_0003530	0	0	50.1195	0	0	0
novel_circ_0003539	71.0469	0	0	0	0	0
novel_circ_0003542	99.4657	59.0912	83.5324	0	0	0
novel_circ_0003545	0	0	50.1195	208.529	0	0
novel_circ_0003546	0	0	50.1195	0	0	0
novel_circ_0003548	0	0	0	0	160.265	0
novel_circ_0003550	0	59.0912	83.5324	0	0	171.223
novel_circ_0003555	0	118.182	66.8259	0	160.265	0
novel_circ_0003556	28.4188	0	0	0	0	0
novel_circ_0003559	0	59.0912	0	0	0	0
novel_circ_0003562	42.6282	147.728	83.5324	0	0	0
novel_circ_0003564	71.0469	59.0912	0	208.529	0	0
novel_circ_0003568	0	0	33.413	0	0	0
novel_circ_0003569	0	0	50.1195	0	0	0
novel_circ_0003573	0	0	50.1195	0	0	0
novel_circ_0003611	0	0	83.5324	0	0	0
novel_circ_0003614	0	0	33.413	0	0	0
novel_circ_0003616	0	0	0	0	0	114.149
novel_circ_0003618	0	88.6368	0	0	106.843	0
novel_circ_0003621	0	0	0	208.529	0	0
novel_circ_0003623	0	0	0	156.397	0	0
novel_circ_0003628	42.6282	206.819	133.652	0	0	0
novel_circ_0003629	0	0	83.5324	104.264	0	0
novel_circ_0003633	56.8376	0	0	0	0	0
novel_circ_0003634	0	0	33.413	0	106.843	0
novel_circ_0003636	0	0	33.413	0	0	0
novel_circ_0003639	0	88.6368	0	0	0	0
novel_circ_0003643	42.6282	0	0	104.264	0	0
novel_circ_0003644	28.4188	59.0912	33.413	104.264	106.843	0
novel_circ_0003655	213.141	59.0912	150.358	208.529	0	0
novel_circ_0003660	28.4188	147.728	116.945	0	0	0
novel_circ_0003673	28.4188	0	0	0	0	0
novel_circ_0003675	0	0	0	156.397	106.843	0
novel_circ_0003676	71.0469	59.0912	116.945	156.397	213.687	0
novel_circ_0003678	0	0	33.413	0	0	0
novel_circ_0003680	0	0	0	0	0	114.149
novel_circ_0003681	0	0	33.413	0	0	0
novel_circ_0003682	0	0	0	0	0	171.223
novel_circ_0003692	142.094	236.365	83.5324	0	0	0
novel_circ_0003693	99.4657	0	0	0	0	0
novel_circ_0003694	42.6282	0	0	0	0	0
novel_circ_0003702	412.072	443.184	417.662	1355.44	1709.49	1655.16
novel_circ_0003705	909.401	1181.82	1102.63	781.983	534.217	570.744
novel_circ_0003709	56.8376	0	0	0	0	0
novel_circ_0003711	241.56	177.274	267.304	417.058	373.952	513.669
novel_circ_0003713	369.444	443.184	300.717	104.264	0	114.149
novel_circ_0003714	42.6282	0	0	0	160.265	0
novel_circ_0003715	184.722	147.728	183.771	156.397	0	171.223
novel_circ_0003719	42.6282	0	0	0	0	0
novel_circ_0003721	0	0	66.8259	0	106.843	0
novel_circ_0003722	71.0469	118.182	50.1195	104.264	0	228.297
novel_circ_0003726	0	0	83.5324	0	0	0
novel_circ_0003727	99.4657	295.456	66.8259	417.058	267.108	342.446
novel_circ_0003728	85.2563	88.6368	0	0	0	0
novel_circ_0003730	0	59.0912	50.1195	104.264	0	0
novel_circ_0003734	42.6282	59.0912	0	0	0	0
novel_circ_0003735	42.6282	0	0	0	0	0
novel_circ_0003741	28.4188	88.6368	33.413	0	0	0
novel_circ_0003746	127.885	0	200.478	0	0	0
novel_circ_0003747	170.513	59.0912	100.239	156.397	160.265	114.149
novel_circ_0003749	0	59.0912	0	0	0	0
novel_circ_0003750	42.6282	118.182	66.8259	208.529	373.952	0
novel_circ_0003757	42.6282	118.182	167.065	208.529	213.687	0
novel_circ_0003758	28.4188	0	0	0	0	0
novel_circ_0003760	42.6282	0	0	0	0	0
novel_circ_0003761	0	0	0	156.397	0	171.223
novel_circ_0003762	28.4188	0	66.8259	0	0	0
novel_circ_0003763	568.376	1211.37	785.205	260.661	961.59	684.892
novel_circ_0003764	0	59.0912	66.8259	0	0	114.149
novel_circ_0003768	0	59.0912	66.8259	0	0	0
novel_circ_0003769	56.8376	0	50.1195	104.264	106.843	0
novel_circ_0003770	42.6282	0	0	0	0	0
novel_circ_0003771	0	0	33.413	0	0	0
novel_circ_0003772	0	59.0912	33.413	0	0	0
novel_circ_0003777	28.4188	0	33.413	0	0	0
novel_circ_0003778	85.2563	118.182	100.239	0	0	114.149
novel_circ_0003780	426.282	265.91	634.846	1251.17	427.373	570.744
novel_circ_0003782	0	59.0912	66.8259	0	0	0
novel_circ_0003789	28.4188	0	0	0	0	0
novel_circ_0003791	85.2563	0	33.413	0	0	0
novel_circ_0003792	341.025	384.093	284.01	0	160.265	0
novel_circ_0003793	682.051	738.64	902.15	104.264	213.687	171.223
novel_circ_0003794	0	0	50.1195	0	0	0
novel_circ_0003796	85.2563	59.0912	150.358	0	160.265	114.149
novel_circ_0003799	42.6282	118.182	0	0	0	0
novel_circ_0003800	0	0	0	0	0	171.223
novel_circ_0003807	28.4188	59.0912	0	0	0	0
novel_circ_0003808	42.6282	88.6368	0	0	213.687	0
novel_circ_0003813	85.2563	0	33.413	0	0	0
novel_circ_0003818	28.4188	0	0	0	0	0
novel_circ_0003820	56.8376	0	0	0	0	0
novel_circ_0003822	213.141	0	200.478	0	267.108	0
novel_circ_0003828	113.675	236.365	267.304	0	641.06	171.223
novel_circ_0003829	0	0	50.1195	0	0	0
novel_circ_0003830	0	0	66.8259	0	0	0
novel_circ_0003834	0	0	50.1195	0	0	228.297
novel_circ_0003836	0	0	50.1195	0	0	0
novel_circ_0003842	56.8376	0	83.5324	0	0	0
novel_circ_0003845	1051.49	709.094	651.553	156.397	106.843	456.595
novel_circ_0003847	42.6282	0	0	0	0	0
novel_circ_0003853	142.094	88.6368	267.304	156.397	213.687	0
novel_circ_0003854	326.816	265.91	350.836	260.661	480.795	171.223
novel_circ_0003855	0	0	33.413	0	0	0
novel_circ_0003856	0	0	50.1195	0	0	0
novel_circ_0003857	56.8376	147.728	0	0	0	0
novel_circ_0003859	412.072	325.001	751.792	208.529	320.53	171.223
novel_circ_0003861	28.4188	0	33.413	0	0	0
novel_circ_0003863	1392.52	1506.83	1537	1094.78	1228.7	1027.34
novel_circ_0003872	383.654	295.456	568.02	312.793	213.687	171.223
novel_circ_0003881	85.2563	0	183.771	0	0	0
novel_circ_0003882	6721.04	9838.68	8369.95	13293.7	13782.8	14668.1
novel_circ_0003885	71.0469	88.6368	83.5324	104.264	0	0
novel_circ_0003886	56.8376	118.182	83.5324	260.661	0	171.223
novel_circ_0003887	0	0	0	0	160.265	0
novel_circ_0003888	0	0	33.413	208.529	0	114.149
novel_circ_0003889	71.0469	88.6368	33.413	208.529	0	171.223
novel_circ_0003895	28.4188	0	0	0	0	0
novel_circ_0003900	227.35	88.6368	200.478	0	213.687	0
novel_circ_0003903	0	0	50.1195	0	0	0
novel_circ_0003904	0	59.0912	0	0	0	0
novel_circ_0003909	127.885	0	116.945	0	0	0
novel_circ_0003913	113.675	0	0	0	0	0
novel_circ_0003914	42.6282	0	83.5324	0	0	0
novel_circ_0003915	28.4188	0	0	0	0	0
novel_circ_0003917	42.6282	147.728	116.945	208.529	106.843	0
novel_circ_0003919	42.6282	0	33.413	0	0	0
novel_circ_0003922	184.722	0	116.945	104.264	267.108	0
novel_circ_0003923	28.4188	0	50.1195	0	0	0
novel_circ_0003926	71.0469	0	66.8259	0	160.265	0
novel_circ_0003927	170.513	325.001	167.065	0	0	0
novel_circ_0003928	28.4188	0	0	0	0	0
novel_circ_0003934	284.188	177.274	183.771	104.264	160.265	285.372
novel_circ_0003936	28.4188	0	0	0	0	114.149
novel_circ_0003937	0	0	0	0	0	114.149
novel_circ_0003939	42.6282	0	0	0	0	0
novel_circ_0003940	42.6282	88.6368	66.8259	0	0	0
novel_circ_0003943	0	118.182	0	0	0	0
novel_circ_0003944	42.6282	0	0	104.264	0	0
novel_circ_0003946	71.0469	118.182	66.8259	0	0	0
novel_circ_0003949	0	59.0912	0	0	0	0
novel_circ_0003954	28.4188	0	0	0	0	0
novel_circ_0003958	156.303	236.365	66.8259	0	106.843	114.149
novel_circ_0003960	0	59.0912	83.5324	208.529	0	0
novel_circ_0003969	42.6282	88.6368	66.8259	573.454	0	171.223
novel_circ_0003974	0	0	100.239	312.793	106.843	0
novel_circ_0003977	42.6282	118.182	116.945	104.264	0	114.149
novel_circ_0003978	71.0469	59.0912	83.5324	0	0	0
novel_circ_0003983	28.4188	0	100.239	156.397	0	0
novel_circ_0003986	56.8376	0	0	0	0	0
novel_circ_0003991	0	0	33.413	0	0	0
novel_circ_0003992	28.4188	0	83.5324	104.264	0	0
novel_circ_0003995	71.0469	88.6368	100.239	0	0	0
novel_circ_0004000	227.35	325.001	217.184	364.925	160.265	0
novel_circ_0004002	28.4188	0	0	0	0	0
novel_circ_0004005	28.4188	0	0	0	0	0
novel_circ_0004006	0	0	0	0	0	114.149
novel_circ_0004007	454.7	265.91	300.717	0	0	0
novel_circ_0004008	0	0	66.8259	104.264	160.265	0
novel_circ_0004009	241.56	206.819	233.891	677.719	1121.85	513.669
novel_circ_0004012	99.4657	0	50.1195	0	0	0
novel_circ_0004016	0	88.6368	33.413	0	0	0
novel_circ_0004017	56.8376	59.0912	50.1195	0	0	114.149
novel_circ_0004019	28.4188	0	66.8259	0	0	0
novel_circ_0004027	42.6282	0	0	0	0	0
novel_circ_0004028	56.8376	0	0	0	0	0
novel_circ_0004030	255.769	118.182	167.065	0	320.53	342.446
novel_circ_0004031	99.4657	0	0	156.397	0	0
novel_circ_0004033	56.8376	0	0	0	0	0
novel_circ_0004034	0	0	33.413	0	0	0
novel_circ_0004035	85.2563	0	66.8259	104.264	0	171.223
novel_circ_0004036	85.2563	59.0912	100.239	0	0	0
novel_circ_0004037	28.4188	0	0	0	106.843	0
novel_circ_0004038	42.6282	118.182	100.239	0	106.843	0
novel_circ_0004039	56.8376	265.91	33.413	0	0	0
novel_circ_0004041	42.6282	0	33.413	0	0	0
novel_circ_0004043	99.4657	59.0912	83.5324	0	0	0
novel_circ_0004046	28.4188	0	33.413	0	0	0
novel_circ_0004051	0	118.182	33.413	0	0	0
novel_circ_0004052	56.8376	0	0	0	0	0
novel_circ_0004059	0	59.0912	0	0	0	0
novel_circ_0004060	0	0	0	104.264	0	0
novel_circ_0004070	42.6282	0	0	0	0	0
novel_circ_0004075	42.6282	0	0	0	0	0
novel_circ_0004076	56.8376	0	50.1195	0	0	0
novel_circ_0004077	113.675	147.728	0	0	0	228.297
novel_circ_0004078	0	0	50.1195	0	0	0
novel_circ_0004079	0	118.182	50.1195	104.264	0	0
novel_circ_0004082	0	0	0	156.397	0	0
novel_circ_0004084	582.585	620.457	467.782	625.586	908.168	171.223
novel_circ_0004085	0	0	33.413	0	0	0
novel_circ_0004088	241.56	0	66.8259	0	0	0
novel_circ_0004089	71.0469	0	0	0	106.843	285.372
novel_circ_0004092	56.8376	118.182	50.1195	0	0	114.149
novel_circ_0004095	42.6282	88.6368	33.413	0	0	0
novel_circ_0004097	42.6282	59.0912	0	0	0	0
novel_circ_0004098	42.6282	0	0	0	0	0
novel_circ_0004101	213.141	265.91	267.304	364.925	373.952	285.372
novel_circ_0004103	0	0	0	0	0	114.149
novel_circ_0004108	42.6282	59.0912	50.1195	0	0	171.223
novel_circ_0004111	42.6282	0	33.413	0	0	0
novel_circ_0004114	56.8376	118.182	116.945	0	0	0
novel_circ_0004116	56.8376	0	0	0	0	0
novel_circ_0004117	85.2563	177.274	50.1195	0	106.843	0
novel_circ_0004118	156.303	177.274	217.184	312.793	587.638	0
novel_circ_0004121	0	0	50.1195	0	0	0
novel_circ_0004127	28.4188	88.6368	33.413	0	0	0
novel_circ_0004129	0	0	33.413	0	0	0
novel_circ_0004141	0	0	50.1195	0	106.843	114.149
novel_circ_0004144	42.6282	59.0912	50.1195	0	0	0
novel_circ_0004150	0	0	33.413	0	0	0
novel_circ_0004156	0	0	50.1195	0	0	0
novel_circ_0004157	71.0469	0	0	104.264	0	0
novel_circ_0004166	42.6282	0	83.5324	0	0	0
novel_circ_0004180	0	0	0	156.397	0	0
novel_circ_0004181	28.4188	0	50.1195	0	0	0
novel_circ_0004184	56.8376	59.0912	66.8259	0	0	0
novel_circ_0004189	99.4657	0	50.1195	0	0	228.297
novel_circ_0004193	71.0469	147.728	66.8259	0	0	0
novel_circ_0004196	170.513	325.001	350.836	417.058	480.795	399.521
novel_circ_0004197	355.235	1004.55	618.14	677.719	747.903	1027.34
novel_circ_0004202	56.8376	0	0	0	0	0
novel_circ_0004204	0	0	0	104.264	0	0
novel_circ_0004206	0	0	50.1195	0	0	0
novel_circ_0004209	71.0469	59.0912	50.1195	0	0	0
novel_circ_0004210	28.4188	0	0	0	0	0
novel_circ_0004211	85.2563	0	0	104.264	0	0
novel_circ_0004214	56.8376	0	0	0	0	0
novel_circ_0004215	156.303	236.365	33.413	208.529	160.265	0
novel_circ_0004216	0	88.6368	0	364.925	0	570.744
novel_circ_0004217	28.4188	0	0	0	0	0
novel_circ_0004219	0	59.0912	0	0	160.265	171.223
novel_circ_0004220	99.4657	118.182	0	0	0	228.297
novel_circ_0004221	0	0	0	0	0	114.149
novel_circ_0004222	184.722	590.912	451.075	417.058	534.217	1141.49
novel_circ_0004224	596.794	620.457	902.15	990.512	373.952	799.041
novel_circ_0004226	0	0	33.413	208.529	0	171.223
novel_circ_0004228	0	59.0912	0	0	0	0
novel_circ_0004236	28.4188	0	0	0	0	0
novel_circ_0004237	0	0	100.239	0	0	0
novel_circ_0004238	42.6282	0	0	0	0	0
novel_circ_0004239	56.8376	0	33.413	0	0	0
novel_circ_0004241	28.4188	0	0	0	0	0
novel_circ_0004244	42.6282	0	33.413	0	0	0
novel_circ_0004257	0	0	33.413	0	0	0
novel_circ_0004260	56.8376	88.6368	100.239	208.529	213.687	0
novel_circ_0004261	1364.1	1772.74	1420.05	886.248	1175.28	1027.34
novel_circ_0004265	42.6282	0	33.413	208.529	106.843	171.223
novel_circ_0004268	28.4188	118.182	0	156.397	0	114.149
novel_circ_0004273	0	88.6368	0	0	0	0
novel_circ_0004274	127.885	265.91	217.184	469.19	320.53	570.744
novel_circ_0004281	42.6282	0	0	0	0	0
novel_circ_0004284	42.6282	177.274	116.945	781.983	373.952	285.372
novel_circ_0004285	56.8376	0	33.413	0	0	0
novel_circ_0004286	0	59.0912	0	0	0	0
novel_circ_0004287	85.2563	0	0	0	0	0
novel_circ_0004290	156.303	177.274	116.945	0	0	0
novel_circ_0004292	85.2563	0	50.1195	0	0	0
novel_circ_0004298	383.654	443.184	350.836	208.529	0	114.149
novel_circ_0004299	383.654	443.184	467.782	260.661	213.687	114.149
novel_circ_0004304	0	147.728	33.413	0	0	0
novel_circ_0004308	184.722	236.365	200.478	156.397	160.265	0
novel_circ_0004309	0	0	33.413	0	0	0
novel_circ_0004311	42.6282	177.274	0	0	0	0
novel_circ_0004314	127.885	177.274	267.304	521.322	0	342.446
novel_circ_0004317	56.8376	88.6368	33.413	104.264	0	0
novel_circ_0004321	0	0	100.239	104.264	0	0
novel_circ_0004324	0	0	0	0	106.843	0
novel_circ_0004326	142.094	147.728	183.771	0	0	0
novel_circ_0004328	142.094	118.182	183.771	104.264	0	228.297
novel_circ_0004333	56.8376	0	66.8259	0	0	0
novel_circ_0004337	28.4188	0	50.1195	0	0	0
novel_circ_0004338	28.4188	0	0	0	0	0
novel_circ_0004339	355.235	0	183.771	104.264	106.843	0
novel_circ_0004347	56.8376	0	33.413	104.264	0	114.149
novel_circ_0004348	42.6282	118.182	100.239	0	213.687	114.149
novel_circ_0004350	28.4188	0	0	0	0	0
novel_circ_0004352	71.0469	147.728	66.8259	0	213.687	0
novel_circ_0004353	42.6282	206.819	100.239	0	0	171.223
novel_circ_0004355	28.4188	0	0	104.264	213.687	0
novel_circ_0004356	28.4188	0	0	0	0	0
novel_circ_0004357	71.0469	177.274	50.1195	469.19	267.108	627.818
novel_circ_0004364	71.0469	0	0	0	0	0
novel_circ_0004368	28.4188	0	0	0	0	0
novel_circ_0004369	0	0	0	0	0	114.149
novel_circ_0004370	28.4188	0	0	0	0	0
novel_circ_0004371	0	59.0912	0	364.925	0	0
novel_circ_0004372	0	0	33.413	0	0	0
novel_circ_0004374	0	118.182	50.1195	469.19	0	171.223
novel_circ_0004376	0	0	33.413	0	0	0
novel_circ_0004377	28.4188	0	66.8259	0	0	0
novel_circ_0004380	71.0469	118.182	100.239	625.586	267.108	399.521
novel_circ_0004381	56.8376	118.182	83.5324	104.264	106.843	285.372
novel_circ_0004382	0	0	0	0	160.265	0
novel_circ_0004383	0	0	0	0	0	114.149
novel_circ_0004384	113.675	88.6368	100.239	156.397	106.843	0
novel_circ_0004389	355.235	620.457	350.836	1459.7	2297.13	1883.45
novel_circ_0004390	28.4188	0	50.1195	104.264	0	0
novel_circ_0004400	0	0	0	0	106.843	0
novel_circ_0004401	0	0	66.8259	0	0	0
novel_circ_0004412	56.8376	59.0912	83.5324	0	213.687	0
novel_circ_0004416	99.4657	0	100.239	0	0	0
novel_circ_0004419	56.8376	0	0	0	0	0
novel_circ_0004420	56.8376	59.0912	0	0	0	0
novel_circ_0004422	85.2563	0	50.1195	0	0	0
novel_circ_0004427	71.0469	118.182	83.5324	0	0	0
novel_circ_0004429	85.2563	0	183.771	208.529	0	0
novel_circ_0004430	0	0	33.413	0	0	0
novel_circ_0004433	42.6282	0	83.5324	0	0	0
novel_circ_0004438	0	88.6368	33.413	0	0	0
novel_circ_0004440	127.885	236.365	50.1195	0	0	285.372
novel_circ_0004443	71.0469	0	66.8259	0	0	0
novel_circ_0004444	383.654	147.728	284.01	156.397	480.795	0
novel_circ_0004448	142.094	59.0912	150.358	0	0	228.297
novel_circ_0004451	213.141	236.365	116.945	0	0	228.297
novel_circ_0004455	56.8376	0	0	0	0	0
novel_circ_0004462	85.2563	0	0	0	0	0
novel_circ_0004464	1037.29	413.638	634.846	521.322	908.168	285.372
novel_circ_0004470	28.4188	0	66.8259	0	0	0
novel_circ_0004471	0	0	33.413	0	0	0
novel_circ_0004474	42.6282	0	0	0	0	0
novel_circ_0004481	85.2563	0	83.5324	0	0	0
novel_circ_0004482	0	0	33.413	0	0	0
novel_circ_0004484	0	0	50.1195	0	0	0
novel_circ_0004486	56.8376	59.0912	0	0	0	0
novel_circ_0004487	227.35	206.819	417.662	260.661	534.217	456.595
novel_circ_0004490	28.4188	0	0	0	0	0
novel_circ_0004491	0	0	33.413	0	0	0
novel_circ_0004492	42.6282	0	0	0	0	0
novel_circ_0004494	56.8376	147.728	0	0	0	0
novel_circ_0004502	42.6282	0	0	0	0	0
novel_circ_0004506	0	88.6368	50.1195	0	0	0
novel_circ_0004507	1605.66	975.004	1403.34	521.322	908.168	285.372
novel_circ_0004508	42.6282	147.728	50.1195	0	0	0
novel_circ_0004512	28.4188	0	0	0	0	0
novel_circ_0004513	42.6282	0	0	0	0	0
novel_circ_0004514	0	0	33.413	0	0	0
novel_circ_0004516	781.516	177.274	885.444	625.586	534.217	171.223
novel_circ_0004517	511.538	472.729	434.369	312.793	160.265	114.149
novel_circ_0004518	56.8376	0	100.239	0	0	114.149
novel_circ_0004520	71.0469	0	66.8259	104.264	0	0
novel_circ_0004524	0	0	50.1195	0	0	0
novel_circ_0004526	0	0	0	0	160.265	0
novel_circ_0004529	0	0	50.1195	0	0	0
novel_circ_0004532	326.816	325.001	133.652	104.264	0	0
novel_circ_0004536	113.675	88.6368	116.945	0	0	171.223
novel_circ_0004538	28.4188	88.6368	66.8259	0	0	0
novel_circ_0004541	28.4188	0	0	0	0	0
novel_circ_0004544	28.4188	0	0	0	0	0
novel_circ_0004548	0	59.0912	0	0	0	0
novel_circ_0004550	184.722	88.6368	0	0	160.265	0
novel_circ_0004551	0	0	0	0	0	228.297
novel_circ_0004555	653.632	1240.91	751.792	417.058	0	0
novel_circ_0004557	56.8376	0	50.1195	0	160.265	0
novel_circ_0004558	0	118.182	0	0	0	0
novel_circ_0004561	71.0469	0	33.413	0	0	0
novel_circ_0004562	28.4188	0	0	0	0	0
novel_circ_0004570	28.4188	0	0	0	0	0
novel_circ_0004571	71.0469	0	0	0	106.843	0
novel_circ_0004572	71.0469	206.819	167.065	469.19	694.482	285.372
novel_circ_0004573	28.4188	59.0912	50.1195	417.058	373.952	684.892
novel_circ_0004576	71.0469	118.182	100.239	0	320.53	0
novel_circ_0004578	28.4188	118.182	150.358	0	0	0
novel_circ_0004579	0	0	0	0	106.843	0
novel_circ_0004580	28.4188	0	0	0	0	0
novel_circ_0004583	0	59.0912	0	0	0	0
novel_circ_0004585	0	88.6368	33.413	0	0	0
novel_circ_0004586	269.978	354.547	183.771	469.19	0	0
novel_circ_0004591	0	0	0	104.264	0	0
novel_circ_0004599	56.8376	0	183.771	0	0	0
novel_circ_0004601	28.4188	0	83.5324	0	0	0
novel_circ_0004602	440.491	147.728	367.543	208.529	0	342.446
novel_circ_0004603	0	59.0912	0	0	0	0
novel_circ_0004614	0	0	0	0	0	171.223
novel_circ_0004621	113.675	0	167.065	312.793	320.53	228.297
novel_circ_0004622	0	0	0	0	106.843	0
novel_circ_0004631	85.2563	0	66.8259	0	0	114.149
novel_circ_0004634	71.0469	118.182	50.1195	0	0	0
novel_circ_0004637	99.4657	0	0	0	213.687	114.149
novel_circ_0004641	56.8376	177.274	100.239	0	0	0
novel_circ_0004643	56.8376	0	66.8259	0	0	0
novel_circ_0004644	184.722	265.91	384.249	625.586	480.795	285.372
novel_circ_0004645	99.4657	147.728	133.652	0	0	0
novel_circ_0004646	0	0	33.413	104.264	0	0
novel_circ_0004649	28.4188	88.6368	83.5324	0	0	0
novel_circ_0004652	241.56	413.638	267.304	0	373.952	342.446
novel_circ_0004654	0	59.0912	0	0	0	0
novel_circ_0004656	412.072	325.001	300.717	260.661	427.373	228.297
novel_circ_0004662	99.4657	88.6368	133.652	0	0	0
novel_circ_0004666	42.6282	0	0	0	0	0
novel_circ_0004668	42.6282	0	0	0	0	0
novel_circ_0004669	42.6282	0	0	0	0	0
novel_circ_0004674	0	0	0	0	0	114.149
novel_circ_0004676	0	0	100.239	0	0	0
novel_circ_0004681	0	0	83.5324	0	0	0
novel_circ_0004682	170.513	59.0912	116.945	156.397	0	0
novel_circ_0004683	653.632	738.64	551.314	208.529	854.747	684.892
novel_circ_0004689	42.6282	0	0	0	0	0
novel_circ_0004690	170.513	531.821	618.14	208.529	801.325	342.446
novel_circ_0004692	639.423	975.004	768.498	781.983	854.747	456.595
novel_circ_0004694	42.6282	0	0	0	0	0
novel_circ_0004703	227.35	206.819	317.423	521.322	373.952	570.744
novel_circ_0004705	85.2563	236.365	100.239	156.397	213.687	0
novel_circ_0004706	0	59.0912	100.239	0	213.687	399.521
novel_circ_0004707	0	59.0912	0	0	0	171.223
novel_circ_0004714	71.0469	0	33.413	0	0	0
novel_circ_0004717	582.585	325.001	150.358	156.397	267.108	228.297
novel_circ_0004718	42.6282	0	0	0	0	0
novel_circ_0004720	0	0	83.5324	260.661	320.53	0
novel_circ_0004721	0	59.0912	0	0	0	0
novel_circ_0004722	71.0469	0	0	0	106.843	0
novel_circ_0004723	28.4188	0	0	0	0	0
novel_circ_0004731	28.4188	0	0	0	0	0
novel_circ_0004732	28.4188	0	66.8259	104.264	0	114.149
novel_circ_0004735	71.0469	147.728	66.8259	104.264	0	0
novel_circ_0004738	42.6282	59.0912	0	0	106.843	114.149
novel_circ_0004741	28.4188	0	0	0	0	0
novel_circ_0004742	0	59.0912	0	0	0	0
novel_circ_0004743	142.094	236.365	83.5324	156.397	106.843	0
novel_circ_0004745	71.0469	88.6368	0	0	0	0
novel_circ_0004747	99.4657	177.274	66.8259	260.661	106.843	171.223
novel_circ_0004749	56.8376	88.6368	0	0	213.687	0
novel_circ_0004750	0	59.0912	0	0	0	0
novel_circ_0004752	28.4188	0	0	0	0	0
novel_circ_0004755	56.8376	118.182	50.1195	0	427.373	0
novel_circ_0004758	56.8376	0	0	0	0	0
novel_circ_0004759	0	59.0912	33.413	0	0	0
novel_circ_0004762	28.4188	0	83.5324	0	0	0
novel_circ_0004763	0	59.0912	0	0	106.843	0
novel_circ_0004764	0	0	50.1195	0	0	0
novel_circ_0004774	99.4657	59.0912	83.5324	0	0	114.149
novel_circ_0004777	184.722	236.365	183.771	208.529	0	399.521
novel_circ_0004778	28.4188	59.0912	83.5324	0	0	0
novel_circ_0004782	42.6282	0	0	0	0	0
novel_circ_0004783	255.769	295.456	200.478	156.397	267.108	0
novel_circ_0004784	28.4188	0	0	0	0	0
novel_circ_0004785	113.675	118.182	66.8259	0	373.952	171.223
novel_circ_0004786	0	118.182	0	0	0	0
novel_circ_0004787	127.885	236.365	183.771	156.397	213.687	342.446
novel_circ_0004792	56.8376	0	50.1195	104.264	0	0
novel_circ_0004794	0	0	0	0	106.843	0
novel_circ_0004795	42.6282	118.182	100.239	260.661	213.687	342.446
novel_circ_0004796	0	0	50.1195	0	0	0
novel_circ_0004799	28.4188	59.0912	33.413	0	0	0
novel_circ_0004803	99.4657	0	116.945	0	160.265	171.223
novel_circ_0004805	56.8376	0	50.1195	0	0	0
novel_circ_0004807	85.2563	0	66.8259	0	0	0
novel_circ_0004809	113.675	0	116.945	0	0	0
novel_circ_0004810	0	0	66.8259	0	0	0
novel_circ_0004811	0	0	50.1195	0	0	0
novel_circ_0004812	28.4188	0	0	0	0	0
novel_circ_0004813	42.6282	59.0912	50.1195	0	160.265	0
novel_circ_0004815	42.6282	0	0	0	0	0
novel_circ_0004816	383.654	147.728	317.423	260.661	480.795	0
novel_circ_0004822	42.6282	0	0	104.264	0	0
novel_circ_0004824	56.8376	0	83.5324	0	0	171.223
novel_circ_0004826	71.0469	147.728	150.358	417.058	427.373	0
novel_circ_0004827	28.4188	147.728	0	0	0	0
novel_circ_0004828	42.6282	0	0	0	0	0
novel_circ_0004837	71.0469	0	116.945	260.661	373.952	171.223
novel_circ_0004840	0	0	33.413	0	0	0
novel_circ_0004844	0	0	33.413	0	0	0
novel_circ_0004846	56.8376	0	33.413	0	0	0
novel_circ_0004851	42.6282	0	0	0	0	0
novel_circ_0004853	0	59.0912	0	0	0	0
novel_circ_0004855	241.56	0	167.065	0	0	0
novel_circ_0004858	85.2563	0	66.8259	0	0	0
novel_circ_0004862	28.4188	0	0	0	0	0
novel_circ_0004867	0	0	0	0	0	171.223
novel_circ_0004868	99.4657	0	0	0	0	0
novel_circ_0004869	0	118.182	100.239	0	106.843	114.149
novel_circ_0004870	0	59.0912	116.945	0	0	0
novel_circ_0004871	0	0	50.1195	0	0	0
novel_circ_0004873	71.0469	0	0	0	160.265	171.223
novel_circ_0004876	0	0	0	0	0	171.223
novel_circ_0004878	28.4188	59.0912	33.413	156.397	0	0
novel_circ_0004882	85.2563	206.819	66.8259	469.19	694.482	285.372
novel_circ_0004892	56.8376	0	50.1195	364.925	0	285.372
novel_circ_0004894	28.4188	0	0	0	0	0
novel_circ_0004900	28.4188	0	0	0	0	0
novel_circ_0004907	71.0469	88.6368	167.065	0	0	0
novel_circ_0004908	412.072	679.549	501.195	781.983	213.687	570.744
novel_circ_0004912	99.4657	147.728	66.8259	104.264	0	0
novel_circ_0004917	142.094	177.274	83.5324	208.529	160.265	171.223
novel_circ_0004922	0	59.0912	33.413	0	0	0
novel_circ_0004923	0	0	33.413	0	0	0
novel_circ_0004927	0	0	33.413	0	0	0
novel_circ_0004932	0	59.0912	66.8259	0	213.687	0
novel_circ_0004934	0	59.0912	0	0	0	0
novel_circ_0004940	28.4188	88.6368	33.413	0	0	0
novel_circ_0004941	85.2563	0	100.239	0	0	0
novel_circ_0004942	0	59.0912	116.945	0	0	0
novel_circ_0004943	0	0	83.5324	0	0	0
novel_circ_0004959	170.513	59.0912	150.358	0	0	0
novel_circ_0004967	156.303	118.182	66.8259	0	213.687	0
novel_circ_0004971	0	0	83.5324	104.264	0	0
novel_circ_0004972	0	59.0912	0	0	0	0
novel_circ_0004979	42.6282	0	83.5324	0	0	0
novel_circ_0004983	0	0	83.5324	0	0	0
novel_circ_0004992	0	59.0912	0	0	0	0
novel_circ_0005000	198.931	147.728	50.1195	0	106.843	0
novel_circ_0005001	56.8376	0	0	104.264	106.843	0
novel_circ_0005003	269.978	325.001	217.184	417.058	267.108	399.521
novel_circ_0005008	28.4188	0	0	0	0	0
novel_circ_0005009	0	0	33.413	0	0	0
novel_circ_0005010	71.0469	147.728	100.239	0	0	171.223
novel_circ_0005016	0	0	0	0	213.687	0
novel_circ_0005017	1449.36	1772.74	1587.12	1042.64	2030.02	2111.75
novel_circ_0005018	1165.17	1329.55	2021.48	521.322	747.903	627.818
novel_circ_0005019	56.8376	0	83.5324	0	0	0
novel_circ_0005025	42.6282	0	50.1195	208.529	0	0
novel_circ_0005027	0	59.0912	0	0	0	0
novel_circ_0005031	28.4188	0	0	0	0	0
novel_circ_0005035	895.192	531.821	684.966	729.851	373.952	684.892
novel_circ_0005036	28.4188	0	0	0	0	0
novel_circ_0005037	56.8376	0	0	0	0	0
novel_circ_0005045	28.4188	59.0912	0	0	0	0
novel_circ_0005049	42.6282	0	66.8259	0	0	0
novel_circ_0005053	28.4188	0	0	0	0	0
novel_circ_0005056	42.6282	88.6368	83.5324	0	0	0
novel_circ_0005059	56.8376	59.0912	0	208.529	160.265	0
novel_circ_0005060	56.8376	0	0	0	0	0
novel_circ_0005061	0	0	33.413	0	0	0
novel_circ_0005063	28.4188	0	0	0	0	0
novel_circ_0005067	85.2563	59.0912	0	0	0	0
novel_circ_0005068	28.4188	0	33.413	0	0	0
novel_circ_0005070	0	0	66.8259	208.529	0	0
novel_circ_0005071	0	0	33.413	0	0	0
novel_circ_0005072	0	0	0	104.264	0	0
novel_circ_0005073	56.8376	206.819	150.358	260.661	373.952	171.223
novel_circ_0005076	0	0	33.413	0	0	0
novel_circ_0005080	0	0	0	208.529	0	0
novel_circ_0005082	3026.6	2718.19	3073.99	1720.36	2350.55	2168.83
novel_circ_0005083	0	0	33.413	0	0	0
novel_circ_0005084	0	147.728	83.5324	0	0	171.223
novel_circ_0005086	0	0	0	156.397	0	0
novel_circ_0005087	85.2563	206.819	33.413	104.264	0	0
novel_circ_0005088	85.2563	118.182	33.413	0	0	0
novel_circ_0005089	113.675	88.6368	100.239	156.397	534.217	114.149
novel_circ_0005090	99.4657	531.821	116.945	469.19	160.265	342.446
novel_circ_0005091	184.722	325.001	167.065	312.793	267.108	0
novel_circ_0005094	71.0469	59.0912	66.8259	364.925	213.687	0
novel_circ_0005096	0	59.0912	0	0	0	0
novel_circ_0005102	28.4188	0	0	0	0	0
novel_circ_0005103	42.6282	0	33.413	0	0	0
novel_circ_0005107	0	59.0912	33.413	0	0	0
novel_circ_0005109	28.4188	0	0	0	0	0
novel_circ_0005110	213.141	384.093	551.314	0	213.687	114.149
novel_circ_0005111	227.35	236.365	167.065	260.661	106.843	0
novel_circ_0005112	42.6282	236.365	33.413	0	0	0
novel_circ_0005116	28.4188	0	33.413	0	0	0
novel_circ_0005122	85.2563	0	100.239	0	0	0
novel_circ_0005131	56.8376	59.0912	0	0	0	0
novel_circ_0005132	42.6282	147.728	100.239	0	0	0
novel_circ_0005137	0	0	33.413	0	0	0
novel_circ_0005144	724.679	354.547	451.075	364.925	373.952	0
novel_circ_0005146	42.6282	0	33.413	0	0	285.372
novel_circ_0005152	0	59.0912	50.1195	0	106.843	171.223
novel_circ_0005157	56.8376	0	0	0	0	0
novel_circ_0005159	0	0	0	0	106.843	0
novel_circ_0005160	99.4657	147.728	66.8259	364.925	160.265	114.149
novel_circ_0005165	355.235	413.638	217.184	104.264	0	228.297
novel_circ_0005167	184.722	177.274	384.249	0	160.265	0
novel_circ_0005169	170.513	443.184	334.13	312.793	373.952	171.223
novel_circ_0005175	113.675	59.0912	33.413	0	0	0
novel_circ_0005176	42.6282	0	50.1195	0	160.265	228.297
novel_circ_0005178	85.2563	88.6368	100.239	104.264	0	0
novel_circ_0005185	0	88.6368	33.413	0	0	0
novel_circ_0005186	0	59.0912	0	0	0	0
novel_circ_0005187	42.6282	0	50.1195	104.264	0	0
novel_circ_0005188	156.303	265.91	367.543	208.529	0	228.297
novel_circ_0005189	0	0	0	208.529	0	285.372
novel_circ_0005190	0	177.274	33.413	0	0	0
novel_circ_0005191	0	0	33.413	156.397	0	0
novel_circ_0005192	28.4188	0	33.413	0	0	0
novel_circ_0005194	852.563	0	0	0	0	0
novel_circ_0005195	0	0	0	0	106.843	0
novel_circ_0005197	99.4657	118.182	183.771	0	106.843	285.372
novel_circ_0005200	142.094	118.182	66.8259	0	0	114.149
novel_circ_0005203	0	0	33.413	0	0	114.149
novel_circ_0005204	85.2563	0	66.8259	0	0	0
novel_circ_0005206	838.354	886.368	1169.45	1772.5	1869.76	1198.56
novel_circ_0005207	0	59.0912	0	0	0	0
novel_circ_0005210	42.6282	0	0	0	0	0
novel_circ_0005215	127.885	0	100.239	0	213.687	0
novel_circ_0005222	42.6282	59.0912	0	0	0	0
novel_circ_0005223	42.6282	88.6368	0	0	0	0
novel_circ_0005224	0	88.6368	0	0	0	0
novel_circ_0005228	56.8376	118.182	167.065	0	106.843	114.149
novel_circ_0005231	269.978	118.182	100.239	0	160.265	171.223
novel_circ_0005234	241.56	236.365	183.771	260.661	106.843	0
novel_circ_0005238	28.4188	0	0	0	0	0
novel_circ_0005240	0	0	33.413	0	0	0
novel_circ_0005241	71.0469	0	0	0	0	0
novel_circ_0005243	85.2563	0	0	0	0	0
novel_circ_0005249	213.141	59.0912	50.1195	0	0	0
novel_circ_0005251	28.4188	0	0	0	0	0
novel_circ_0005257	184.722	325.001	100.239	156.397	480.795	399.521
novel_circ_0005258	56.8376	177.274	50.1195	0	213.687	0
novel_circ_0005261	0	59.0912	0	0	0	0
novel_circ_0005264	42.6282	59.0912	66.8259	0	0	0
novel_circ_0005265	28.4188	0	0	0	0	0
novel_circ_0005268	0	0	33.413	0	0	0
novel_circ_0005270	99.4657	88.6368	66.8259	260.661	0	0
novel_circ_0005271	56.8376	88.6368	50.1195	0	106.843	114.149
novel_circ_0005276	0	0	66.8259	0	0	0
novel_circ_0005277	0	59.0912	50.1195	0	0	0
novel_circ_0005284	28.4188	0	66.8259	0	0	0
novel_circ_0005285	0	0	100.239	0	0	0
novel_circ_0005289	738.888	295.456	367.543	104.264	0	399.521
novel_circ_0005290	28.4188	0	0	0	0	0
novel_circ_0005294	71.0469	0	83.5324	0	0	0
novel_circ_0005295	113.675	147.728	150.358	0	0	399.521
novel_circ_0005296	0	118.182	50.1195	0	0	114.149
novel_circ_0005301	28.4188	0	50.1195	0	0	0
novel_circ_0005304	28.4188	0	0	104.264	0	0
novel_circ_0005309	28.4188	0	0	0	0	0
novel_circ_0005310	42.6282	118.182	83.5324	104.264	373.952	0
novel_circ_0005313	0	59.0912	0	0	0	0
novel_circ_0005315	71.0469	0	0	0	0	171.223
novel_circ_0005316	0	59.0912	0	0	0	0
novel_circ_0005317	28.4188	0	50.1195	0	0	0
novel_circ_0005323	142.094	295.456	167.065	156.397	373.952	228.297
novel_circ_0005324	0	59.0912	33.413	0	0	0
novel_circ_0005325	71.0469	59.0912	0	0	0	0
novel_circ_0005330	0	0	0	0	0	228.297
novel_circ_0005332	56.8376	118.182	83.5324	0	160.265	0
novel_circ_0005339	28.4188	0	0	0	0	0
novel_circ_0005344	0	0	66.8259	0	0	0
novel_circ_0005353	28.4188	0	33.413	0	0	0
novel_circ_0005354	0	0	50.1195	104.264	0	0
novel_circ_0005355	56.8376	0	66.8259	0	0	0
novel_circ_0005360	0	0	0	156.397	0	228.297
novel_circ_0005363	28.4188	59.0912	66.8259	208.529	106.843	0
novel_circ_0005365	0	88.6368	50.1195	0	0	0
novel_circ_0005366	0	0	50.1195	0	0	0
novel_circ_0005367	127.885	88.6368	167.065	364.925	160.265	171.223
novel_circ_0005370	28.4188	59.0912	66.8259	0	0	0
novel_circ_0005371	198.931	118.182	150.358	364.925	587.638	171.223
novel_circ_0005373	56.8376	0	83.5324	0	0	0
novel_circ_0005374	99.4657	0	150.358	0	0	0
novel_circ_0005375	56.8376	0	0	0	0	0
novel_circ_0005380	42.6282	0	0	0	0	0
novel_circ_0005384	28.4188	0	33.413	0	0	0
novel_circ_0005387	28.4188	0	0	0	0	0
novel_circ_0005388	28.4188	0	0	0	0	0
novel_circ_0005389	156.303	0	66.8259	0	0	0
novel_circ_0005410	0	88.6368	66.8259	0	0	0
novel_circ_0005412	0	1477.28	0	0	0	0
novel_circ_0005414	0	0	133.652	0	0	0
novel_circ_0005417	0	0	0	104.264	0	0
novel_circ_0005428	0	0	0	0	0	399.521
novel_circ_0005429	0	0	0	677.719	0	342.446
novel_circ_0005433	142.094	206.819	0	0	0	0
novel_circ_0005434	0	0	0	208.529	0	114.149
novel_circ_0005435	0	0	0	0	160.265	0
[truncated: 7,098 more rows]
